# Supplementary material for: Methyl 3-hydr­oxy-4-oxo-3,4-dihydro-2H-1,2-benzothia­zine-3-carboxyl­ate 1,1-dioxide monohydrate
Source: Acta Crystallogr Sect E Struct Rep Online. 2008 Sep 30;64(Pt 10):o2045. doi: 10.1107/S1600536808030948 (PMC2959447; doi:10.1107/S1600536808030948)
Supplement: Supplementary file 2 [file e-64-o2045-Isup2.hkl]

#
# h,k,l, Fc-squared, Fo-squared, sigma(Fo-squared) and status flag
#
data_I
_shelx_title ' matrix_0m in Pbca'
_shelx_refln_list_code          4
_shelx_F_calc_maximum      341.91
_exptl_crystal_F_000      1200.00
_reflns_d_resolution_high  0.7461
 
loop_
 _symmetry_equiv_pos_as_xyz
 'x, y, z'
 '-x+1/2, -y, z+1/2'
 '-x, y+1/2, -z+1/2'
 'x+1/2, -y+1/2, -z'
 '-x, -y, -z'
 'x-1/2, y, -z-1/2'
 'x, -y-1/2, z-1/2'
 '-x-1/2, y-1/2, z'
 
_cell_length_a     7.7504
_cell_length_b    14.5638
_cell_length_c    21.0615
_cell_angle_alpha  90.000
_cell_angle_beta   90.000
_cell_angle_gamma  90.000
 
_shelx_F_squared_multiplier     1.000
 
loop_
 _refln_index_h
 _refln_index_k
 _refln_index_l
 _refln_F_squared_calc
 _refln_F_squared_meas
 _refln_F_squared_sigma
 _refln_observed_status
   2   0   0    25554.61    27087.99    642.40 o
   4   0   0       39.66       36.98     19.56 o
   6   0   0       27.32       29.47     25.51 o
   8   0   0      415.54      321.39     50.07 o
  10   0   0        7.11       14.15     65.83 o
   2   1   0    45956.73    47442.03    704.67 o
   4   1   0     1132.76      896.72     33.36 o
   6   1   0     6221.13     5983.37    127.76 o
   8   1   0       22.62       13.89     23.75 o
  10   1   0       58.36       17.67     49.09 o
   2   2   0    19146.38    20244.66    305.78 o
   4   2   0      610.11      726.89     55.00 o
   6   2   0       63.21       72.27     21.20 o
   8   2   0       80.67       36.42     25.03 o
  10   2   0      256.78      225.12     58.35 o
   2   3   0     3549.35     3271.88     83.43 o
   4   3   0    20934.39    21714.46    375.53 o
   6   3   0      407.24      321.94     27.28 o
   8   3   0       39.13       92.66     33.20 o
  10   3   0      197.55      260.06     49.44 o
   2   4   0    10382.33    10980.56    169.18 o
   4   4   0     5297.77     5590.16    111.31 o
   6   4   0     4442.03     4536.20    103.75 o
   8   4   0      925.37     1005.84     61.40 o
  10   4   0      913.05     1030.52     73.46 o
   2   5   0     1268.69     1106.53     32.97 o
   4   5   0     3139.44     3315.90     81.40 o
   6   5   0      527.47      586.25     54.45 o
   8   5   0      226.80      210.90     38.70 o
  10   5   0      118.36      176.92     47.59 o
   0   6   0    16859.21    17377.78    412.88 o
   2   6   0      545.95      507.13     19.09 o
   4   6   0       37.06       57.54     13.11 o
   6   6   0        5.20       35.29     24.63 o
   8   6   0      607.82      637.86     53.03 o
   2   7   0      275.62      267.50     14.08 o
   4   7   0     2983.73     3106.70    106.84 o
   6   7   0      978.30     1050.55     52.65 o
   8   7   0      143.29      155.46     37.87 o
   0   8   0      546.02      684.38     26.20 o
   2   8   0     5469.05     5506.98    129.84 o
   4   8   0        3.19       -9.10     15.01 o
   6   8   0     1355.46     1305.57     74.01 o
   8   8   0     1465.65     1483.26    115.41 o
   2   9   0      893.87      907.90     26.71 o
   4   9   0      402.26      403.61     41.19 o
   6   9   0       52.27       89.24     33.95 o
   8   9   0       88.14      156.58     51.86 o
   0  10   0       41.15       40.90     12.14 o
   2  10   0      330.76      366.28     17.72 o
   4  10   0     3582.25     3677.52    117.51 o
   6  10   0        7.13       24.22     37.35 o
   8  10   0        9.04       22.89     53.72 o
   2  11   0     3218.32     3116.14     72.98 o
   4  11   0      204.23      273.29     33.14 o
   6  11   0      174.84      193.38     37.76 o
   8  11   0      105.84      142.46     47.24 o
   0  12   0      914.44      810.73     36.56 o
   2  12   0      364.06      346.14     25.73 o
   4  12   0      222.28      223.71     31.40 o
   6  12   0       67.55      152.31     38.51 o
   8  12   0      403.75      541.34     65.73 o
   2  13   0      105.43       94.67     20.08 o
   4  13   0        4.86      -22.25     22.25 o
   6  13   0      232.62      210.01     91.91 o
   0  14   0        4.53       21.10     22.78 o
   2  14   0      461.09      498.98     32.59 o
   4  14   0       45.60       42.81     26.44 o
   6  14   0      131.69      107.88     38.90 o
   2  15   0     1048.35     1023.31     75.30 o
   4  15   0      806.74      887.83     54.32 o
   6  15   0      226.02      255.43    109.54 o
   0  16   0       22.80       28.78     26.86 o
   2  16   0      234.71      233.66     27.49 o
   4  16   0        7.53      -25.79     25.79 o
   2  17   0       50.94       56.62     40.83 o
   4  17   0      334.81      497.47     81.90 o
   0  18   0      142.18      151.45     37.17 o
   2  18   0       16.85       91.25     42.21 o
   4  18   0       30.83      -36.21     42.21 o
   2  19   0      155.46      197.97     49.52 o
   1   1   1       38.59       18.34      2.83 o
   2   1   1    12045.26    12719.45    145.87 o
   3   1   1        0.24       -1.73      7.54 o
   4   1   1     1481.10     1611.88     32.11 o
   5   1   1       11.26       13.16     10.56 o
   6   1   1       20.82       43.45     14.15 o
   7   1   1       58.90       79.91     16.74 o
   8   1   1        1.40       -2.97     15.54 o
   9   1   1      217.77      231.65     27.41 o
  10   1   1        3.85       -5.36     32.32 o
   0   2   1     5631.70     5606.89    111.44 o
   1   2   1    20416.00    21012.60    203.18 o
   2   2   1    13872.58    14556.25    157.13 o
   3   2   1     9602.87    10463.75    131.86 o
   4   2   1     2513.37     2732.20     45.30 o
   5   2   1     2202.33     2154.22     41.31 o
   6   2   1     2143.69     2072.78     44.11 o
   7   2   1       14.09       20.90     14.57 o
   8   2   1      124.45      123.43     23.73 o
   9   2   1       28.05        3.07     22.44 o
  10   2   1        6.97       15.22     26.20 o
   1   3   1      466.65      512.14      9.01 o
   2   3   1     1342.11     1352.99     21.93 o
   3   3   1     1331.40     1545.52     28.37 o
   4   3   1      604.79      628.95     21.65 o
   5   3   1       59.59       47.49     11.36 o
   6   3   1      475.67      460.53     21.91 o
   7   3   1       11.58       -9.57     14.10 o
   8   3   1       60.41       55.57     21.86 o
   9   3   1      201.95      202.03     29.83 o
  10   3   1       10.81        9.43     26.48 o
   0   4   1    15099.65    15847.35    468.19 o
   1   4   1      236.25      218.91      9.71 o
   2   4   1     1614.12     1588.95     27.26 o
   3   4   1     2219.95     2199.74     33.54 o
   4   4   1     7240.93     7573.52    101.50 o
   5   4   1       77.01      106.99     13.38 o
   6   4   1      110.38      103.29     15.79 o
   7   4   1        5.18      -14.40     14.40 o
   8   4   1      114.10      133.69     25.11 o
   9   4   1      236.69      363.41     33.75 o
  10   4   1        0.48       28.92     27.77 o
   1   5   1       18.20       23.14      5.35 o
   2   5   1     1926.35     1963.17     29.39 o
   3   5   1     1324.54     1400.79     24.50 o
   4   5   1     1514.59     1540.19     30.70 o
   5   5   1      688.84      696.91     22.99 o
   6   5   1     1096.92     1115.65     33.43 o
   7   5   1        6.03       12.41     17.83 o
   8   5   1        4.75       -4.92     20.43 o
   9   5   1      313.05      410.08     35.76 o
  10   5   1      256.06      353.91     41.84 o
   0   6   1     2425.20     2566.49     68.38 o
   1   6   1       14.48       37.40      9.17 o
   2   6   1      312.08      335.58     11.70 o
   3   6   1      184.98      204.78     11.73 o
   4   6   1      159.76      193.20     13.14 o
   5   6   1     1910.69     1963.26     42.32 o
   6   6   1      575.98      579.53     30.69 o
   7   6   1     1728.67     1601.65     49.82 o
   8   6   1      596.38      627.75     37.04 o
   9   6   1      516.26      568.61     39.50 o
   1   7   1       82.94       80.23      8.21 o
   2   7   1       30.54       28.27      7.98 o
   3   7   1       98.27       82.99     10.09 o
   4   7   1        6.09        1.16      9.39 o
   5   7   1        1.48       11.45     15.36 o
   6   7   1       14.37       10.53     16.41 o
   7   7   1      262.01      311.22     34.60 o
   8   7   1       33.71       10.01     21.51 o
   9   7   1       94.96      142.59     36.43 o
   0   8   1      261.35      273.43     17.17 o
   1   8   1      935.68      983.11     31.03 o
   2   8   1      110.47      107.86      8.14 o
   3   8   1     1161.61     1154.92     30.97 o
   4   8   1       59.41       63.41     14.76 o
   5   8   1      115.88      124.44     21.73 o
   6   8   1      441.90      461.21     41.61 o
   7   8   1      109.34       72.05     43.34 o
   8   8   1      205.38      172.24     33.73 o
   9   8   1        0.22       71.83     32.67 o
   1   9   1      624.92      554.87     18.78 o
   2   9   1       22.55       27.71      6.64 o
   3   9   1     1846.74     1866.13     34.36 o
   4   9   1     2319.79     2254.86     52.04 o
   5   9   1      819.06      823.29     45.76 o
   6   9   1      713.84      748.83     58.00 o
   7   9   1       47.72       81.22     26.16 o
   8   9   1        5.26       -2.04     25.66 o
   9   9   1       49.81       -1.32     30.60 o
   0  10   1     2171.68     2243.81     45.51 o
   1  10   1     1102.59     1129.23     34.32 o
   2  10   1      866.10      858.16     20.94 o
   3  10   1      964.75      961.85     25.75 o
   4  10   1     1019.40      919.80     36.89 o
   5  10   1      344.58      357.71     28.42 o
   6  10   1       79.90       99.29     24.56 o
   7  10   1      716.03      689.05     68.57 o
   8  10   1       42.53       13.92     28.11 o
   1  11   1      389.87      316.33     17.03 o
   2  11   1      124.21      127.38     11.65 o
   3  11   1     1101.54     1007.03     33.90 o
   4  11   1      249.88      255.32     22.88 o
   5  11   1      234.45      239.79     25.85 o
   6  11   1        2.77       -8.73     20.23 o
   7  11   1        8.40        9.46     23.16 o
   8  11   1        1.76        3.35     28.02 o
   0  12   1     1690.26     1627.37     69.66 o
   1  12   1      145.37      121.69      9.81 o
   2  12   1       41.78       30.39     11.56 o
   3  12   1      312.67      353.43     26.34 o
   4  12   1       69.01       60.89     17.96 o
   5  12   1       77.48       67.62     21.13 o
   6  12   1      136.59      130.11     26.05 o
   7  12   1       84.75       99.38     28.92 o
   8  12   1       15.54        7.07     28.60 o
   1  13   1     1831.28     1725.29     41.34 o
   2  13   1      401.17      385.89     19.84 o
   3  13   1     1366.88     1345.94     41.10 o
   4  13   1       74.84       52.03     18.26 o
   5  13   1        9.32      -11.26     17.91 o
   6  13   1      242.46      286.16     46.82 o
   7  13   1       13.43       -4.94     25.16 o
   0  14   1      197.26      208.71     22.31 o
   1  14   1     1424.90     1427.97     37.74 o
   2  14   1      180.54      198.40     16.94 o
   3  14   1      136.57      131.53     18.27 o
   4  14   1       46.38       11.70     25.82 o
   5  14   1        1.53       13.81     19.68 o
   6  14   1      164.99      162.11     29.03 o
   7  14   1      259.51      301.99     36.41 o
   1  15   1       99.33       85.49     13.90 o
   2  15   1       88.25       82.38     15.09 o
   3  15   1      287.24      321.73     22.82 o
   4  15   1        1.99       40.55     19.13 o
   5  15   1      596.81      716.73     38.89 o
   6  15   1      194.17      199.97     35.58 o
   0  16   1        4.35       34.44     18.08 o
   1  16   1      173.95      187.06     23.83 o
   2  16   1       15.39      -11.52     16.79 o
   3  16   1       39.64       18.12     16.12 o
   4  16   1      427.45      510.45     49.66 o
   5  16   1      163.74      177.16     26.61 o
   1  17   1       26.42       24.35     16.08 o
   2  17   1      116.28      153.30     26.81 o
   3  17   1      361.64      437.77     27.11 o
   4  17   1      105.66      181.16     24.61 o
   5  17   1        9.91      -21.37     21.37 o
   0  18   1      135.03      131.92     26.17 o
   1  18   1      138.25      166.25     36.28 o
   2  18   1      243.73      302.97     28.22 o
   3  18   1       56.50      153.32     31.42 o
   4  18   1        6.04      -14.68     23.55 o
   1  19   1       10.15       19.02     39.15 o
   2  19   1       38.28       37.39     29.76 o
   1   0   2    15456.25    16233.39    192.76 o
   2   0   2      941.03      911.45     35.19 o
   3   0   2      158.30      108.02     14.19 o
   4   0   2     1946.53     2072.92     53.34 o
   5   0   2     1305.39     1369.73     45.24 o
   6   0   2       22.74       47.65     23.38 o
   7   0   2     8632.78     8563.24    176.95 o
   8   0   2      477.97      519.66     40.25 o
   9   0   2       64.65       61.99     29.55 o
  10   0   2       49.61       37.21     49.35 o
   1   1   2    27827.96    28901.12    248.34 o
   2   1   2     2607.59     2978.56     39.74 o
   3   1   2      430.45      398.06     14.19 o
   4   1   2      414.99      375.43     15.88 o
   5   1   2     1679.26     1640.27     35.56 o
   6   1   2     1763.70     1839.53     41.37 o
   7   1   2      458.79      473.93     25.21 o
   8   1   2       24.35       14.81     16.79 o
   9   1   2      153.54      101.27     23.63 o
  10   1   2       35.38       44.87     35.32 o
   0   2   2       77.66       48.26      4.36 o
   1   2   2        5.77        1.60      3.23 o
   2   2   2    10236.61    10896.62    125.89 o
   3   2   2     5472.34     5984.45     80.07 o
   4   2   2     3416.45     3753.66     57.38 o
   5   2   2       21.16       31.68     11.02 o
   6   2   2       15.26       31.51     14.57 o
   7   2   2     1357.27     1242.44     36.84 o
   8   2   2       23.11       19.70     16.51 o
   9   2   2       18.29      -21.29     21.71 o
  10   2   2       34.18       -4.62     26.47 o
   1   3   2       33.43        5.88      3.61 o
   2   3   2      657.19      608.20     15.04 o
   3   3   2     7500.73     7916.20    102.35 o
   4   3   2      345.89      329.41     15.35 o
   5   3   2        8.76       20.49     10.69 o
   6   3   2       23.79       35.44     13.59 o
   7   3   2       60.93       57.40     16.09 o
   8   3   2       17.13        6.00     20.36 o
   9   3   2        9.04       -3.24     22.99 o
  10   3   2        2.90      -20.50     26.17 o
   0   4   2    17541.89    16911.81    327.64 o
   1   4   2     2734.13     2833.95     40.59 o
   2   4   2    10072.91    10450.07    131.38 o
   3   4   2     8348.42     8963.34    114.65 o
   4   4   2      376.28      382.60     16.30 o
   5   4   2     3632.55     3891.68     62.01 o
   6   4   2        6.26       17.09     13.40 o
   7   4   2     2027.92     2034.19     50.84 o
   8   4   2      186.06      205.30     27.27 o
   9   4   2      185.65      190.75     29.14 o
  10   4   2        4.48       65.35     29.11 o
   1   5   2     1408.49     1573.84     30.50 o
   2   5   2      632.42      867.09     16.52 o
   3   5   2     2260.67     2552.90     38.75 o
   4   5   2      501.84      525.01     19.66 o
   5   5   2     4494.24     4492.80     68.98 o
   6   5   2     1782.45     1777.52     40.40 o
   7   5   2        8.83       15.21     18.49 o
   8   5   2       87.88       52.74     23.64 o
   9   5   2        3.44       13.80     24.09 o
  10   5   2      143.26      179.75     37.30 o
   0   6   2     2677.40     2882.52     78.00 o
   1   6   2     3239.92     3342.40     51.26 o
   2   6   2      191.08      200.23     11.57 o
   3   6   2      509.44      592.95     18.73 o
   4   6   2      131.16      105.88     10.82 o
   5   6   2      344.03      380.06     19.99 o
   6   6   2      167.33      165.21     20.67 o
   7   6   2       50.06        9.83     18.74 o
   8   6   2      551.49      433.06     33.32 o
   9   6   2        1.64        8.21     30.08 o
   1   7   2      183.80      195.63     10.49 o
   2   7   2      958.94      968.91     17.29 o
   3   7   2      798.81      826.25     23.54 o
   4   7   2     1124.47     1141.06     27.64 o
   5   7   2      261.35      292.73     22.84 o
   6   7   2       45.76       16.90     18.85 o
   7   7   2       24.43       12.78     20.67 o
   8   7   2        0.89        8.54     22.81 o
   9   7   2      499.59      534.79     48.96 o
   0   8   2      737.26      663.24     29.62 o
   1   8   2     4504.61     4753.76     78.42 o
   2   8   2      285.59      301.88     11.52 o
   3   8   2     1261.40     1253.06     37.80 o
   4   8   2       28.42       23.30     12.59 o
   5   8   2       99.74       77.12     18.14 o
   6   8   2      915.94      977.16     39.91 o
   7   8   2      391.77      420.06     36.64 o
   8   8   2       25.21       20.32     26.80 o
   9   8   2      129.00      118.93     36.04 o
   1   9   2      139.89      150.54     10.31 o
   2   9   2      850.31      777.59     18.22 o
   3   9   2     1671.30     1744.15     30.90 o
   4   9   2      611.46      615.56     26.76 o
   5   9   2      801.14      825.20     38.56 o
   6   9   2       42.64       70.67     23.53 o
   7   9   2        9.63       49.68     25.03 o
   8   9   2       45.61       57.11     29.10 o
   9   9   2        5.71       32.35     31.01 o
   0  10   2      289.67      301.78     50.72 o
   1  10   2      737.04      728.00     21.15 o
   2  10   2      138.15      135.79     10.05 o
   3  10   2     2076.19     1970.99     39.12 o
   4  10   2      655.23      642.17     31.06 o
   5  10   2        2.87      -16.55     16.55 o
   6  10   2       21.38       10.24     21.05 o
   7  10   2       33.15       15.78     24.21 o
   8  10   2        0.95       26.49     28.39 o
   1  11   2      350.89      375.36     15.97 o
   2  11   2     2328.23     2370.95     63.67 o
   3  11   2      246.44      244.83     19.32 o
   4  11   2       16.73       24.36     23.49 o
   5  11   2      470.91      448.33     30.81 o
   6  11   2       17.10       14.93     20.50 o
   7  11   2       11.47        4.54     23.38 o
   8  11   2       44.26        9.63     28.14 o
   0  12   2     3923.45     3563.95     98.10 o
   1  12   2      928.57      942.33     34.50 o
   2  12   2        2.26        5.90      9.96 o
   3  12   2      675.04      693.87     28.89 o
   4  12   2        1.05        9.60     16.40 o
   5  12   2       33.63       31.76     24.77 o
   6  12   2      116.32      141.76     26.15 o
   7  12   2      508.83      515.58     45.30 o
   8  12   2        8.52       -7.27     28.74 o
   1  13   2      620.04      584.36     28.08 o
   2  13   2      924.65      924.36     37.93 o
   3  13   2       82.15       96.79     20.20 o
   4  13   2       44.33       41.23     18.39 o
   5  13   2       14.43        8.54     18.69 o
   6  13   2        0.03        8.32     27.45 o
   7  13   2       15.82        4.66     25.98 o
   0  14   2      437.81      338.42     27.05 o
   1  14   2      423.60      370.86     59.69 o
   2  14   2      233.05      220.11     22.59 o
   3  14   2       30.67       35.36     15.43 o
   4  14   2       19.86        9.59     17.53 o
   5  14   2      159.41      182.65     25.79 o
   6  14   2        5.21       21.40     23.15 o
   7  14   2      302.46      275.27     36.05 o
   1  15   2       11.06       16.02     11.80 o
   2  15   2      322.38      303.26     19.55 o
   3  15   2      676.51      630.37     51.59 o
   4  15   2      148.16      177.11     23.01 o
   5  15   2      110.27      136.35     25.42 o
   6  15   2        6.16       15.21     25.94 o
   0  16   2      114.64       88.94     38.61 o
   1  16   2       47.43       45.64     13.65 o
   2  16   2      137.19      141.86     27.75 o
   3  16   2        2.05       -5.02     15.61 o
   4  16   2        5.34       18.56     18.72 o
   5  16   2      377.04      458.85     44.29 o
   1  17   2        2.71      -16.02     16.02 o
   2  17   2        9.84        0.73     18.91 o
   3  17   2      131.71      160.55     26.42 o
   4  17   2       33.15      -16.19     23.44 o
   5  17   2        2.08      -12.32     22.08 o
   0  18   2        0.02        8.15     35.37 o
   1  18   2      142.70      153.56     24.04 o
   2  18   2       98.71      120.62     24.10 o
   3  18   2        4.34      -21.33     21.33 o
   1  19   2       53.37       82.02     23.00 o
   2  19   2       18.41       53.07     30.65 o
   1   1   3      642.62      683.65     11.95 o
   2   1   3     4047.04     3827.66     49.31 o
   3   1   3      680.15      694.81     19.32 o
   4   1   3        0.27        1.73      8.62 o
   5   1   3      193.60      212.62     16.10 o
   6   1   3        3.06       -4.31     12.64 o
   7   1   3       23.15       19.65     15.78 o
   8   1   3        3.67       -6.35     15.98 o
   9   1   3        0.01      -13.27     19.82 o
  10   1   3       60.06       36.84     30.42 o
   0   2   3      827.82      777.16     15.05 o
   1   2   3     2786.95     2858.46     34.31 o
   2   2   3       15.88       -4.99      6.74 o
   3   2   3     1770.23     1835.79     32.27 o
   4   2   3      408.14      396.37     16.47 o
   5   2   3      113.91      126.95     20.28 o
   6   2   3     7087.03     6983.63    102.66 o
   7   2   3      199.08      174.54     19.28 o
   8   2   3     1003.14      973.33     35.60 o
   9   2   3        6.07       26.68     23.32 o
  10   2   3       61.18       42.93     30.77 o
   1   3   3      223.37      182.15      8.75 o
   2   3   3     6712.02     7600.15    102.35 o
   3   3   3     3691.35     3978.12     57.02 o
   4   3   3      248.81      256.85     13.99 o
   5   3   3      117.07      108.12     13.12 o
   6   3   3      950.53      932.99     29.36 o
   7   3   3       41.52       23.86     15.19 o
   8   3   3      111.24      101.92     21.38 o
   9   3   3        9.87      -21.37     21.37 o
  10   3   3       66.08       89.98     30.23 o
   0   4   3     1909.87     1709.10     53.07 o
   1   4   3       66.21       40.94      6.99 o
   2   4   3     6346.93     6290.22     80.49 o
   3   4   3      117.20      141.96     12.99 o
   4   4   3      189.71      145.18     12.02 o
   5   4   3      278.38      265.75     16.34 o
   6   4   3      817.03      738.11     26.32 o
   7   4   3      450.49      387.32     25.67 o
   8   4   3       81.79       35.35     21.51 o
   9   4   3        6.46        9.41     23.67 o
  10   4   3        9.09        5.99     27.58 o
   1   5   3     3114.72     3290.13     44.47 o
   2   5   3     8215.92     8168.43    112.37 o
   3   5   3       25.77       31.38      6.98 o
   4   5   3     2380.52     2488.72     49.48 o
   5   5   3      517.61      518.45     20.68 o
   6   5   3       37.10       45.75     14.24 o
   7   5   3      257.09      254.75     25.59 o
   8   5   3       21.28      -10.56     19.95 o
   9   5   3       47.80       61.52     25.82 o
   0   6   3     7835.43     8148.16    163.54 o
   1   6   3      893.32      962.18     18.57 o
   2   6   3    14095.61    14847.10    169.48 o
   3   6   3     1228.86     1269.19     29.12 o
   4   6   3      622.17      740.95     21.12 o
   5   6   3        8.70        2.90     10.14 o
   6   6   3      374.61      453.69     27.27 o
   7   6   3      281.44      196.21     24.42 o
   8   6   3      306.63      387.19     31.66 o
   9   6   3      101.56       71.60     28.94 o
   1   7   3     1238.01     1540.91     26.72 o
   2   7   3      851.29      865.09     17.70 o
   3   7   3       12.26        9.77      6.68 o
   4   7   3     1200.10     1084.88     27.18 o
   5   7   3        1.57       25.49     12.99 o
   6   7   3      291.41      271.99     25.33 o
   7   7   3       78.42       92.18     23.48 o
   8   7   3       57.21       82.91     29.34 o
   9   7   3       76.11       40.55     35.56 o
   0   8   3      198.14      242.60     20.07 o
   1   8   3      352.73      309.41     11.73 o
   2   8   3      356.54      354.16     13.46 o
   3   8   3      391.53      434.65     15.95 o
   4   8   3       57.88       58.14     19.27 o
   5   8   3      547.63      555.40     32.79 o
   6   8   3      145.74       94.48     21.27 o
   7   8   3        8.32        4.20     22.11 o
   8   8   3        5.47       22.23     25.98 o
   9   8   3       11.15       64.19     49.12 o
   1   9   3       42.14       31.71      8.32 o
   2   9   3     2089.68     2004.54     43.09 o
   3   9   3      660.04      696.53     26.39 o
   4   9   3     3827.54     3914.25     77.55 o
   5   9   3      465.40      491.26     39.15 o
   6   9   3      467.27      470.61     36.24 o
   7   9   3        4.48      -11.79     23.28 o
   8   9   3      102.63       54.12     29.07 o
   9   9   3       83.76       84.78     33.71 o
   0  10   3     7288.11     7593.00    404.46 o
   1  10   3      606.08      596.50     21.18 o
   2  10   3     1803.80     1721.21     39.27 o
   3  10   3     1212.95     1221.92     35.03 o
   4  10   3     1073.36     1032.97     39.13 o
   5  10   3       36.69       13.00     18.38 o
   6  10   3      355.31      362.85     32.76 o
   7  10   3        0.02       23.29     23.70 o
   8  10   3      424.84      403.56     41.21 o
   1  11   3      383.40      329.87     15.52 o
   2  11   3     2319.00     2230.33     62.05 o
   3  11   3       56.48       60.01     14.77 o
   4  11   3      737.16      779.19     34.04 o
   5  11   3      143.31      124.24     22.59 o
   6  11   3       26.05       56.32     22.62 o
   7  11   3        4.61       19.35     24.30 o
   8  11   3        1.45        4.28     27.24 o
   0  12   3       67.17       39.10     13.74 o
   1  12   3     1682.12     1350.04    136.49 o
   2  12   3      656.69      652.55     32.17 o
   3  12   3       32.41       28.34     20.94 o
   4  12   3      225.83      230.06     22.67 o
   5  12   3       52.81       46.53     20.70 o
   6  12   3        2.09       44.69     22.65 o
   7  12   3       26.58       16.50     33.42 o
   8  12   3       36.61      -12.38     28.21 o
   1  13   3      168.00      141.47     18.58 o
   2  13   3      907.04      963.57     39.96 o
   3  13   3      133.99      133.60     17.32 o
   4  13   3     1692.38     1697.39     66.75 o
   5  13   3      122.79      154.35     23.78 o
   6  13   3      225.19      255.71     30.44 o
   7  13   3       51.33       70.52     27.99 o
   0  14   3     3065.04     3031.23     89.65 o
   1  14   3      130.21       95.96     17.78 o
   2  14   3      742.55      711.63     35.30 o
   3  14   3        1.79        0.20     14.44 o
   4  14   3      102.87       95.39     19.79 o
   5  14   3        6.27      -18.95     18.95 o
   6  14   3      220.02      213.71     34.28 o
   7  14   3       33.10       33.27     42.85 o
   1  15   3       14.28        2.68     15.22 o
   2  15   3      871.36      836.76     39.67 o
   3  15   3       92.10       86.72     17.46 o
   4  15   3      437.39      459.56     43.16 o
   5  15   3       15.56      -15.25     20.09 o
   6  15   3       20.79       40.07     24.31 o
   0  16   3      772.76      751.73     39.84 o
   1  16   3       40.86       28.80     17.58 o
   2  16   3        4.49       -1.60     22.48 o
   3  16   3       41.10       60.61     33.08 o
   4  16   3        1.32      -18.21     18.21 o
   5  16   3       27.97      -10.72     21.47 o
   1  17   3        2.65        3.04     17.47 o
   2  17   3      111.30      108.22     26.75 o
   3  17   3       86.82       16.34     34.12 o
   4  17   3      181.75      148.07     30.16 o
   0  18   3      176.97      276.63     48.08 o
   1  18   3        7.34      -19.16     19.16 o
   2  18   3       76.00      118.94     24.74 o
   3  18   3       24.12      -22.25     22.25 o
   1  19   3        3.15      -28.18     28.18 o
   2  19   3      129.94      104.08     26.04 o
   0   0   4    11743.70    11454.04    225.64 o
   1   0   4     1919.79     1794.78     38.32 o
   2   0   4       16.63       28.33     10.48 o
   3   0   4       62.14       44.81     12.23 o
   4   0   4      115.31       91.48     18.20 o
   5   0   4     4680.83     4722.68    102.56 o
   6   0   4      151.13      147.71     23.78 o
   7   0   4     4745.46     4817.45    115.58 o
   8   0   4      815.35      773.66     46.02 o
   9   0   4       45.31       40.41     33.54 o
  10   0   4       13.51       71.44     54.14 o
   1   1   4       92.04       83.63      6.01 o
   2   1   4       42.91       57.33      7.75 o
   3   1   4     1131.27     1032.19     22.99 o
   4   1   4      100.46       74.70     10.56 o
   5   1   4      394.92      399.31     18.61 o
   6   1   4     2026.14     2129.60     45.15 o
   7   1   4      245.38      234.74     20.61 o
   8   1   4       53.89       49.55     19.08 o
   9   1   4       13.90       18.25     21.06 o
  10   1   4      228.41      267.04     38.66 o
   0   2   4    14351.71    14117.83    213.82 o
   1   2   4      273.89      289.05      9.20 o
   2   2   4     4648.57     4794.13     63.76 o
   3   2   4      602.49      610.78     20.61 o
   4   2   4     2422.61     2549.86     43.45 o
   5   2   4       98.71      101.52     13.53 o
   6   2   4      733.36      724.03     26.96 o
   7   2   4      186.72      169.42     19.26 o
   8   2   4        7.84       -4.50     17.99 o
   9   2   4        1.64      -17.82     21.88 o
  10   2   4       66.80       49.00     31.10 o
   1   3   4     4992.92     5169.54     59.00 o
   2   3   4      681.30      697.11     17.82 o
   3   3   4     3268.08     3202.41     51.39 o
   4   3   4     1030.36     1124.51     30.38 o
   5   3   4      208.28      183.66     14.83 o
   6   3   4       20.49       26.15     13.44 o
   7   3   4        0.78        7.21     14.42 o
   8   3   4       43.55       28.62     19.04 o
   9   3   4        5.38      -22.12     22.12 o
  10   3   4      101.40      146.92     31.48 o
   0   4   4     3341.64     3458.40     57.43 o
   1   4   4     5197.76     5058.15     57.68 o
   2   4   4     1807.49     1776.49     28.98 o
   3   4   4     3496.67     3531.38     55.67 o
   4   4   4      655.74      673.78     20.28 o
   5   4   4      616.78      611.09     23.51 o
   6   4   4       99.50      110.44     15.43 o
   7   4   4     1200.42     1180.77     39.12 o
   8   4   4      173.92      161.16     26.23 o
   9   4   4       26.52       17.20     24.82 o
  10   4   4      194.89      199.49     34.56 o
   1   5   4     4081.96     4349.52     66.56 o
   2   5   4      550.09      562.02     13.48 o
   3   5   4       43.28       28.67      7.54 o
   4   5   4     1151.03     1250.60     32.86 o
   5   5   4     1776.07     1609.42     37.29 o
   6   5   4      436.09      435.54     23.88 o
   7   5   4      318.44      269.67     26.04 o
   8   5   4       58.95       56.87     22.62 o
   9   5   4       95.80      100.22     27.08 o
   0   6   4        0.07       -8.60     10.27 o
   1   6   4     1266.11     1236.86     29.99 o
   2   6   4     1964.16     1935.71     32.15 o
   3   6   4       92.53       96.47     10.63 o
   4   6   4      114.91      118.22     13.41 o
   5   6   4       74.23       56.73     12.39 o
   6   6   4      108.88      109.49     22.46 o
   7   6   4      326.61      288.36     33.57 o
   8   6   4       89.84       48.74     24.51 o
   9   6   4       23.76       63.98     31.77 o
   1   7   4       14.85       20.69      5.39 o
   2   7   4      931.05     1003.23     18.24 o
   3   7   4      159.02      167.02     14.40 o
   4   7   4        4.79        6.11      8.78 o
   5   7   4      223.82      238.65     18.76 o
   6   7   4      428.11      394.98     31.94 o
   7   7   4      406.89      358.87     31.07 o
   8   7   4       96.44      123.63     31.25 o
   9   7   4       21.62        7.16     30.14 o
   0   8   4       18.66       63.99     15.92 o
   1   8   4      343.06      369.87     13.63 o
   2   8   4      481.24      483.73     13.28 o
   3   8   4      204.98      181.03     12.95 o
   4   8   4     1252.31     1232.71     29.70 o
   5   8   4      748.73      760.98     32.44 o
   6   8   4     1194.51     1117.50     48.78 o
   7   8   4       16.96       41.67     37.42 o
   8   8   4      108.82      105.55     33.21 o
   9   8   4       42.80       45.32     31.98 o
   1   9   4       92.75       96.14      9.92 o
   2   9   4      214.05      279.21     15.98 o
   3   9   4     1213.71     1165.91     32.52 o
   4   9   4      560.00      470.49     24.43 o
   5   9   4      193.35      177.30     21.07 o
   6   9   4        3.16       32.94     23.43 o
   7   9   4       75.83       22.28     50.19 o
   8   9   4       23.32       57.70     33.66 o
   9   9   4       10.54      -27.44     28.22 o
   0  10   4        2.85       -2.82     15.39 o
   1  10   4     1750.31     1729.36     34.86 o
   2  10   4       88.98       88.61     10.50 o
   3  10   4      803.04      811.88     23.78 o
   4  10   4       68.45       50.55     24.54 o
   5  10   4      781.01      713.51     41.66 o
   6  10   4       15.24        9.71     20.95 o
   7  10   4       12.98       43.30     25.21 o
   8  10   4        3.56       24.94     28.00 o
   1  11   4      370.17      368.46     38.02 o
   2  11   4     1070.05     1088.73     41.09 o
   3  11   4      146.14      126.06     16.57 o
   4  11   4       88.21       79.36     18.87 o
   5  11   4      113.31       94.30     23.56 o
   6  11   4       25.80       21.42     21.38 o
   7  11   4       95.63      138.81     47.22 o
   8  11   4      115.35      128.17     33.83 o
   0  12   4     1528.16     1538.44     85.50 o
   1  12   4      316.48      349.75     22.90 o
   2  12   4        2.92       19.38     15.62 o
   3  12   4     1238.05     1155.99     37.84 o
   4  12   4       62.86       60.36     24.35 o
   5  12   4       15.62        7.04     27.17 o
   6  12   4       84.70       64.67     28.66 o
   7  12   4      234.92      267.98     34.14 o
   8  12   4        7.39      -15.80     28.35 o
   1  13   4     1836.67     1640.01     59.01 o
   2  13   4      183.60      214.78     23.23 o
   3  13   4      276.08      251.84     23.21 o
   4  13   4        0.76      -16.35     16.35 o
   5  13   4      125.86      141.18     23.27 o
   6  13   4       31.33       24.99     23.43 o
   7  13   4        0.32        9.62     25.72 o
   0  14   4      924.47      908.14     40.94 o
   1  14   4      208.18      228.07     22.24 o
   2  14   4      242.23      236.40     23.97 o
   3  14   4      272.66      324.75     22.10 o
   4  14   4       19.22       27.50     17.74 o
   5  14   4        9.75      -18.93     18.93 o
   6  14   4       67.38       42.97     24.10 o
   7  14   4      207.64      331.42     48.86 o
   1  15   4       31.25       56.46     17.86 o
   2  15   4       19.50        2.00     18.57 o
   3  15   4      116.29      121.62     17.87 o
   4  15   4      140.77      147.87     21.84 o
   5  15   4       15.67       -5.58     20.55 o
   6  15   4       11.65       -1.50     23.93 o
   0  16   4       10.36        5.66     17.05 o
   1  16   4      114.04      141.25     43.58 o
   2  16   4      154.11      156.87     23.94 o
   3  16   4      131.16      115.64     35.15 o
   4  16   4        0.84       10.59     18.65 o
   5  16   4        0.51       52.87     23.09 o
   1  17   4       83.17       84.94     21.55 o
   2  17   4        9.74       -2.32     20.05 o
   3  17   4      163.75      186.23     28.53 o
   4  17   4       17.27       43.51     26.11 o
   0  18   4       37.23       97.61     38.37 o
   1  18   4        5.53      -18.97     18.97 o
   2  18   4        0.05      -13.10     20.46 o
   3  18   4        0.26       16.10     24.66 o
   1  19   4       31.69       45.93     30.88 o
   1   1   5      421.54      370.57     11.21 o
   2   1   5     6710.33     6380.89     88.87 o
   3   1   5       92.14       86.41      9.76 o
   4   1   5       30.86       49.23     11.17 o
   5   1   5     2136.14     2042.68     40.73 o
   6   1   5        0.11       15.50     13.04 o
   7   1   5       18.33       -6.67     15.82 o
   8   1   5       90.59       83.53     19.40 o
   9   1   5      166.75      213.25     27.20 o
  10   1   5        3.97        5.67     28.69 o
   0   2   5    23246.17    23430.81    351.18 o
   1   2   5    26379.22    25973.47    308.01 o
   2   2   5     3185.32     3262.24     46.73 o
   3   2   5     1061.42     1267.26     31.23 o
   4   2   5      661.76      648.85     20.49 o
   5   2   5       78.11       69.53     12.48 o
   6   2   5      287.71      306.62     19.45 o
   7   2   5        1.60        2.50     14.53 o
   8   2   5       37.71       43.74     19.87 o
   9   2   5      107.54      118.91     26.78 o
  10   2   5       45.98       30.19     30.97 o
   1   3   5     2476.70     2224.91     28.98 o
   2   3   5        7.09       15.73      7.86 o
   3   3   5     1415.81     1511.53     30.62 o
   4   3   5        7.64       30.33      9.84 o
   5   3   5      550.72      562.06     21.28 o
   6   3   5      497.19      474.63     22.61 o
   7   3   5       14.43       -4.16     14.57 o
   8   3   5        2.27      -17.31     17.31 o
   9   3   5      159.00      167.03     29.49 o
  10   3   5        0.27       12.90     27.72 o
   0   4   5     2477.10     2880.45     55.95 o
   1   4   5      130.23      145.46      8.00 o
   2   4   5       49.40       39.22      7.63 o
   3   4   5      242.06      296.36     14.00 o
   4   4   5      210.50      246.30     14.86 o
   5   4   5      535.58      643.01     25.79 o
   6   4   5        8.41       16.55     13.14 o
   7   4   5      186.09      195.81     21.93 o
   8   4   5       32.89       22.25     22.23 o
   9   4   5      217.76      232.52     31.73 o
  10   4   5       91.36      103.02     35.37 o
   1   5   5       25.84       15.06      4.87 o
   2   5   5       23.36        2.32      6.36 o
   3   5   5     7035.10     7140.91     93.33 o
   4   5   5     1311.12     1250.38     33.10 o
   5   5   5     1144.50     1227.24     37.23 o
   6   5   5       16.18        7.12     15.09 o
   7   5   5      111.78      115.34     22.29 o
   8   5   5       93.41      133.54     24.88 o
   9   5   5        4.80       11.58     25.61 o
   0   6   5      364.84      443.40     14.25 o
   1   6   5     3491.51     3616.47     68.66 o
   2   6   5     2293.63     2162.10     33.87 o
   3   6   5       28.81       11.43      7.84 o
   4   6   5        0.21       -1.44     10.91 o
   5   6   5      950.77      909.59     31.11 o
   6   6   5      481.40      502.12     33.32 o
   7   6   5      341.84      335.05     30.14 o
   8   6   5       44.50       30.86     24.25 o
   9   6   5      205.53      254.01     40.11 o
   1   7   5      379.64      385.87     13.57 o
   2   7   5      907.34      871.68     18.50 o
   3   7   5       93.58       84.53     10.24 o
   4   7   5     1348.76     1261.98     30.59 o
   5   7   5       50.32       35.09     14.24 o
   6   7   5        4.96       22.78     20.66 o
   7   7   5        9.24       43.29     21.69 o
   8   7   5       32.33       62.94     29.13 o
   9   7   5       44.11       77.01     36.10 o
   0   8   5      512.09      661.66     37.70 o
   1   8   5     1865.41     1918.27     39.59 o
   2   8   5      728.71      805.41     24.83 o
   3   8   5     2946.92     3108.52     50.42 o
   4   8   5     2007.50     1977.51     56.82 o
   5   8   5      415.37      415.26     26.02 o
   6   8   5      104.37       91.74     24.31 o
   7   8   5       11.37       16.09     22.98 o
   8   8   5       54.76       15.68     26.44 o
   9   8   5        8.11       -7.62     30.48 o
   1   9   5      758.30      737.13     20.04 o
   2   9   5       27.81       28.42      9.74 o
   3   9   5     3560.23     3382.40     59.37 o
   4   9   5      110.54       98.78     16.87 o
   5   9   5      201.58      223.46     23.83 o
   6   9   5      660.04      638.75     38.89 o
   7   9   5       76.98       61.04     25.84 o
   8   9   5       97.48      137.44     48.01 o
   9   9   5        5.32       43.61     32.66 o
   0  10   5     2713.21     2802.22    206.42 o
   1  10   5      966.77      873.96     51.59 o
   2  10   5       10.47       10.45     12.92 o
   3  10   5       97.62      122.48     12.48 o
   4  10   5      136.13      139.92     20.59 o
   5  10   5      285.56      287.87     27.38 o
   6  10   5        5.51        1.28     21.52 o
   7  10   5      550.18      541.00     41.25 o
   8  10   5      143.67      143.68     32.74 o
   1  11   5      151.26      148.63     17.71 o
   2  11   5      617.75      635.61     32.33 o
   3  11   5      871.79      833.33     34.25 o
   4  11   5       12.95       16.23     16.18 o
   5  11   5       12.51       35.13     19.78 o
   6  11   5       43.36       25.77     22.71 o
   7  11   5       21.88       24.34     26.35 o
   8  11   5       12.06       32.76     28.91 o
   0  12   5       42.60       35.25     27.34 o
   1  12   5      274.97      289.24     21.70 o
   2  12   5       83.69       84.59     18.64 o
   3  12   5     1342.79     1171.38     38.42 o
   4  12   5       59.52       33.46     17.64 o
   5  12   5       17.46       12.70     19.49 o
   6  12   5      172.71      201.76     36.81 o
   7  12   5       55.17       94.87     32.98 o
   1  13   5      146.76      158.92     19.99 o
   2  13   5      167.13      147.85     26.74 o
   3  13   5      669.96      686.95     54.00 o
   4  13   5      142.60      143.43     20.97 o
   5  13   5      141.17      170.98     24.70 o
   6  13   5        2.17      -21.57     21.57 o
   7  13   5        1.30      -30.60     34.15 o
   0  14   5      195.07      202.74     53.42 o
   1  14   5      921.02      890.58     37.82 o
   2  14   5        6.92        7.06     17.46 o
   3  14   5     1231.91     1293.15     41.11 o
   4  14   5        0.27      -16.11     16.11 o
   5  14   5       11.22      -10.05     22.54 o
   6  14   5       28.73       14.95     24.17 o
   7  14   5       95.82       86.15     34.53 o
   1  15   5       31.65       69.40     30.69 o
   2  15   5      124.49      154.44     31.48 o
   3  15   5      650.03      675.87     30.28 o
   4  15   5       86.42      110.79     20.76 o
   5  15   5      368.17      425.18     32.60 o
   6  15   5       75.97       61.47     25.92 o
   0  16   5        0.16      -25.30     25.30 o
   1  16   5      199.24      187.95     28.87 o
   2  16   5        3.89       -0.41     19.58 o
   3  16   5        3.85       -3.16     20.55 o
   4  16   5      242.51      222.75     32.03 o
   5  16   5       25.47       31.96     22.51 o
   1  17   5      117.41      151.18     40.58 o
   2  17   5       40.52       51.33     22.09 o
   3  17   5       17.47        6.48     23.42 o
   4  17   5       76.99       50.88     36.17 o
   0  18   5        0.48       -3.60     38.13 o
   1  18   5      133.82      142.01     24.95 o
   2  18   5      232.92      250.50     29.43 o
   3  18   5       22.21       -4.18     24.17 o
   1  19   5       58.40       56.51     31.50 o
   0   0   6   116905.63   117411.26   2743.56 o
   1   0   6     1292.02     1344.43     64.18 o
   2   0   6      148.22      122.56     15.42 o
   3   0   6     3790.69     3902.29     81.55 o
   4   0   6     1656.94     1687.79     55.00 o
   5   0   6        3.37        3.08     15.29 o
   6   0   6       64.37       42.61     19.50 o
   7   0   6      963.60      998.23     48.25 o
   8   0   6       60.71       55.47     26.87 o
   9   0   6      310.08      295.04     46.29 o
  10   0   6       65.13       -1.02     67.21 o
   1   1   6     1125.72     1111.64     21.20 o
   2   1   6      495.88      423.21     16.20 o
   3   1   6     5440.46     5341.08     79.43 o
   4   1   6      703.93      694.16     21.17 o
   5   1   6      360.40      409.41     19.22 o
   6   1   6     1215.06     1129.58     32.25 o
   7   1   6       91.17       87.62     17.69 o
   8   1   6       36.71       13.47     17.65 o
   9   1   6        3.79       37.12     21.71 o
  10   1   6       47.72       30.89     35.34 o
   0   2   6     6133.05     5936.34     96.07 o
   1   2   6      618.76      624.88     25.73 o
   2   2   6      426.19      462.74     16.81 o
   3   2   6      397.99      357.17     15.27 o
   4   2   6     1122.67     1119.71     26.80 o
   5   2   6       36.56       15.19     11.14 o
   6   2   6       68.38       76.84     15.28 o
   7   2   6        0.01        3.24     14.80 o
   8   2   6        1.74       14.08     18.72 o
   9   2   6       23.06       10.80     23.79 o
  10   2   6       20.63       17.48     30.02 o
   1   3   6      189.87      167.99      9.43 o
   2   3   6      102.94      105.63      8.17 o
   3   3   6      376.73      478.34     17.01 o
   4   3   6      752.28      765.03     23.48 o
   5   3   6      962.92      943.51     27.13 o
   6   3   6       29.18       22.15     13.28 o
   7   3   6       37.55       43.38     17.98 o
   8   3   6       57.71       44.89     19.86 o
   9   3   6        0.34       42.72     24.33 o
  10   3   6      117.49      147.39     36.26 o
   0   4   6    12412.16    11612.14    178.87 o
   1   4   6     2583.17     2715.54     42.62 o
   2   4   6      220.65      197.86     11.37 o
   3   4   6     1514.57     1637.98     36.09 o
   4   4   6     2350.75     2582.10     47.24 o
   5   4   6      262.10      244.26     17.25 o
   6   4   6      648.96      659.04     27.25 o
   7   4   6        0.35       -8.27     16.08 o
   8   4   6      395.67      428.05     33.42 o
   9   4   6        0.05       -5.32     22.69 o
   1   5   6      379.86      364.82     11.63 o
   2   5   6     2560.94     2350.72     36.75 o
   3   5   6     2415.28     2364.24     36.13 o
   4   5   6      622.90      639.79     24.84 o
   5   5   6       89.21       82.85     14.09 o
   6   5   6      858.61      853.17     33.84 o
   7   5   6        0.02      -10.60     19.76 o
   8   5   6       54.17       35.79     24.44 o
   9   5   6        0.97       13.24     25.72 o
   0   6   6    15564.43    16065.91    273.81 o
   1   6   6     2914.86     3136.31     44.13 o
   2   6   6     1239.02     1292.97     26.83 o
   3   6   6       24.85       25.31      8.42 o
   4   6   6      103.99       92.43     13.77 o
   5   6   6       20.28       32.51     14.30 o
   6   6   6       30.85       41.84     17.11 o
   7   6   6       69.21       46.11     21.90 o
   8   6   6       29.77       25.77     24.81 o
   9   6   6       15.27       62.77     31.44 o
   1   7   6     1557.03     1505.34     26.52 o
   2   7   6       48.66       76.01      8.01 o
   3   7   6        6.43        3.01      7.77 o
   4   7   6      411.17      400.51     17.17 o
   5   7   6        7.80       13.77     13.73 o
   6   7   6      148.88      119.75     28.48 o
   7   7   6        7.06       -0.50     23.49 o
   8   7   6       81.36       56.64     30.15 o
   9   7   6       94.26      140.90     36.54 o
   0   8   6      542.46      685.28     23.47 o
   1   8   6      634.34      698.13     19.22 o
   2   8   6     1771.56     1795.79     39.65 o
   3   8   6       34.04       37.21      8.38 o
   4   8   6      235.11      244.08     18.03 o
   5   8   6        4.52        4.79     14.17 o
   6   8   6     1002.59      907.58     52.20 o
   7   8   6      240.92      244.26     32.85 o
   8   8   6      192.49      279.92     37.48 o
   9   8   6       75.96       21.81     32.85 o
   1   9   6        3.50       -3.18      7.23 o
   2   9   6     1126.92     1075.15     23.40 o
   3   9   6       13.84        3.30     10.15 o
   4   9   6     1175.50     1192.38     37.80 o
   5   9   6       10.17       -3.65     16.94 o
   6   9   6        0.57      -17.37     17.37 o
   7   9   6      145.83      151.37     30.17 o
   8   9   6       46.21       13.09     27.73 o
   0  10   6      918.57      925.78     37.70 o
   1  10   6      486.33      527.45     28.70 o
   2  10   6      313.35      316.03     19.07 o
   3  10   6      720.76      713.13     26.61 o
   4  10   6     1483.73     1463.64     47.34 o
   5  10   6        9.24      -17.96     17.96 o
   6  10   6       84.08       55.86     24.00 o
   7  10   6       17.73       40.64     25.81 o
   8  10   6       14.40        9.23     28.18 o
   1  11   6       10.84        4.18     22.61 o
   2  11   6     1089.91      987.90     40.65 o
   3  11   6      410.36      347.43     26.46 o
   4  11   6      124.64       97.08     20.02 o
   5  11   6        0.88      -19.61     19.61 o
   6  11   6        6.31       -3.42     21.46 o
   7  11   6       54.40       57.87     26.72 o
   8  11   6      143.18      115.53     36.31 o
   0  12   6      340.04      319.45     21.14 o
   1  12   6      276.51      232.93     30.09 o
   2  12   6        6.29       20.09     17.14 o
   3  12   6      143.70      131.37     17.66 o
   4  12   6       23.78       15.59     26.88 o
   5  12   6        1.03       -8.42     22.58 o
   6  12   6      271.61      289.48     31.24 o
   7  12   6       29.57       68.81     27.60 o
   1  13   6       56.00       54.82     16.98 o
   2  13   6      429.45      357.17     46.19 o
   3  13   6      295.96      275.67     21.49 o
   4  13   6      246.63      309.12     25.19 o
   5  13   6       13.19       59.93     21.16 o
   6  13   6      268.58      276.14     34.10 o
   7  13   6        9.48       -2.55     25.52 o
   0  14   6     1423.69     1309.37     52.82 o
   1  14   6        0.26       -9.10     15.46 o
   2  14   6       40.58       34.84     19.55 o
   3  14   6       90.65       98.07     22.64 o
   4  14   6        2.73      -10.80     16.83 o
   5  14   6        2.46        1.46     19.52 o
   6  14   6       51.18       43.86     25.10 o
   1  15   6      331.17      285.99     27.33 o
   2  15   6      237.33      249.54     27.12 o
   3  15   6       56.18       69.38     22.85 o
   4  15   6      137.47      152.94     22.39 o
   5  15   6       46.79       -5.04     21.15 o
   6  15   6       52.69       90.99     26.89 o
   0  16   6      300.88      334.18     28.42 o
   1  16   6       11.28       11.06     18.37 o
   2  16   6      285.34      309.59     32.73 o
   3  16   6        0.71       -4.60     20.77 o
   4  16   6       36.19       33.14     24.82 o
   5  16   6        5.39       24.05     21.94 o
   1  17   6        4.90       -0.13     18.55 o
   2  17   6       27.72       56.48     25.72 o
   3  17   6       66.70       71.81     26.38 o
   4  17   6      303.53      334.56     37.77 o
   0  18   6       26.31      -21.46     40.05 o
   1  18   6       87.26       83.40     31.89 o
   2  18   6        0.00      -19.21     22.48 o
   3  18   6       96.52       83.57     27.91 o
   1   1   7      285.84      277.07     11.61 o
   2   1   7      756.22      826.36     22.94 o
   3   1   7      220.90      203.20     13.45 o
   4   1   7      201.75      217.14     15.89 o
   5   1   7      224.28      192.72     15.52 o
   6   1   7      275.23      302.66     20.23 o
   7   1   7       30.00       26.73     17.03 o
   8   1   7      108.18      104.60     21.95 o
   9   1   7       47.65       33.50     24.33 o
  10   1   7        9.16        8.16     29.79 o
   0   2   7    42859.78    45072.36    670.94 o
   1   2   7    11361.22    11489.69    133.96 o
   2   2   7     2328.08     2536.39     42.77 o
   3   2   7     1584.46     1787.68     35.50 o
   4   2   7       29.25       21.52     10.60 o
   5   2   7      647.46      584.84     22.25 o
   6   2   7      989.49     1025.74     41.76 o
   7   2   7      114.83       93.47     17.98 o
   8   2   7       39.41        7.96     19.08 o
   9   2   7       14.06       30.20     24.02 o
  10   2   7       56.01       64.82     39.24 o
   1   3   7      546.86      632.19     17.67 o
   2   3   7      115.76      120.06      8.81 o
   3   3   7       22.73       26.53      9.04 o
   4   3   7        2.14       -9.34      9.34 o
   5   3   7       92.24       53.15     13.20 o
   6   3   7      733.27      699.33     26.67 o
   7   3   7      228.73      234.17     23.54 o
   8   3   7      135.90      171.57     23.75 o
   9   3   7      100.66       84.63     26.47 o
   0   4   7     1056.80     1010.26     24.50 o
   1   4   7        2.41       -3.60      5.69 o
   2   4   7      133.29      131.98      8.54 o
   3   4   7        0.06       10.35      8.07 o
   4   4   7     1054.07     1087.12     28.47 o
   5   4   7       39.45       42.70     15.84 o
   6   4   7       94.84       80.93     16.28 o
   7   4   7      346.37      353.93     28.04 o
   8   4   7        0.11        2.35     22.96 o
   9   4   7       70.82      116.29     30.55 o
   1   5   7      282.33      381.28     12.35 o
   2   5   7       45.48       54.53      8.13 o
   3   5   7      408.61      411.02     13.93 o
   4   5   7      161.29      145.59     12.69 o
   5   5   7      975.32      930.39     29.10 o
   6   5   7        0.01       -8.23     15.67 o
   7   5   7       12.78        0.00     20.55 o
   8   5   7        7.85       -8.85     22.05 o
   9   5   7       21.42       24.95     30.32 o
   0   6   7     2465.69     2571.70    117.45 o
   1   6   7      495.61      393.61     13.74 o
   2   6   7      101.95      106.30      9.81 o
   3   6   7     1595.09     1603.00     31.06 o
   4   6   7       76.02       90.70     13.03 o
   5   6   7     1019.69     1053.05     37.99 o
   6   6   7       12.92        3.24     15.80 o
   7   6   7      410.43      425.56     33.51 o
   8   6   7       32.64       21.89     26.36 o
   9   6   7      257.11      286.77     43.61 o
   1   7   7      109.59      177.00     10.29 o
   2   7   7      406.55      455.43     13.45 o
   3   7   7     1097.28     1154.92     27.29 o
   4   7   7      118.03      112.77     13.67 o
   5   7   7      128.12      124.44     17.36 o
   6   7   7       30.68       16.77     18.65 o
   7   7   7      157.88      143.70     29.56 o
   8   7   7      117.31       87.47     31.62 o
   9   7   7        4.93      -28.89     28.89 o
   0   8   7      298.85      272.61     14.43 o
   1   8   7      462.76      523.43     17.31 o
   2   8   7      143.25      148.41     10.90 o
   3   8   7        0.18       -3.52      7.70 o
   4   8   7      430.01      470.39     20.11 o
   5   8   7      570.40      576.52     30.98 o
   6   8   7       17.16       30.35     21.82 o
   7   8   7       31.67       38.54     25.69 o
   8   8   7        0.81       23.36     27.91 o
   9   8   7       15.99       26.54     38.30 o
   1   9   7     2212.71     2196.66     36.98 o
   2   9   7       13.44        5.98      7.20 o
   3   9   7      347.98      328.18     17.07 o
   4   9   7       24.79       56.93     15.98 o
   5   9   7      748.15      763.41     44.48 o
   6   9   7       42.72       32.73     23.33 o
   7   9   7        2.34        5.05     24.52 o
   8   9   7        1.17       18.63     27.85 o
   0  10   7     1190.47     1296.38     37.89 o
   1  10   7     1561.97     1544.14     64.18 o
   2  10   7       62.98       78.12      9.88 o
   3  10   7      745.43      717.51     27.34 o
   4  10   7        5.10       18.01     16.78 o
   5  10   7       16.14       29.17     27.17 o
   6  10   7       66.51       77.00     24.53 o
   7  10   7      731.79      741.08     54.81 o
   8  10   7       81.61       61.53     34.27 o
   1  11   7      751.89      719.10     34.45 o
   2  11   7      109.12      111.45     11.39 o
   3  11   7      344.83      291.98     21.77 o
   4  11   7      198.93      214.95     31.71 o
   5  11   7      540.71      546.52     38.28 o
   6  11   7      153.65      175.23     36.05 o
   7  11   7       12.71      -18.03     27.69 o
   8  11   7        0.72       57.67     30.05 o
   0  12   7       89.48       78.61     16.49 o
   1  12   7       19.50        5.13     15.11 o
   2  12   7      168.00      146.27     21.62 o
   3  12   7       40.26       52.52     16.21 o
   4  12   7      510.24      488.62     29.59 o
   5  12   7       31.50        3.94     19.41 o
   6  12   7        1.44      -21.15     21.15 o
   7  12   7        0.16        4.46     25.82 o
   1  13   7     1427.35     1310.16     47.06 o
   2  13   7      315.67      275.40     25.98 o
   3  13   7     1187.99     1039.92     37.40 o
   4  13   7      163.47      148.74     21.92 o
   5  13   7        6.61       17.17     20.37 o
   6  13   7       47.42       68.62     29.72 o
   7  13   7        2.70       17.21     27.30 o
   0  14   7        9.07       -1.24     15.34 o
   1  14   7      989.22      940.33     40.78 o
   2  14   7      134.83      197.97     25.73 o
   3  14   7        1.30       33.31     15.90 o
   4  14   7       41.90       29.53     20.22 o
   5  14   7       12.02       -7.80     19.81 o
   6  14   7      250.87      260.19     40.52 o
   1  15   7      264.05      267.05     25.36 o
   2  15   7       67.48       80.47     22.32 o
   3  15   7      106.51      119.75     25.82 o
   4  15   7      420.79      444.30     30.01 o
   5  15   7      460.51      494.65     34.50 o
   6  15   7       26.09       33.76     24.99 o
   0  16   7        1.12       -7.83     21.52 o
   1  16   7       12.53       -1.24     21.33 o
   2  16   7      214.45      177.32     26.92 o
   3  16   7       23.88        3.52     22.49 o
   4  16   7        3.07       18.92     24.59 o
   5  16   7       49.74       46.10     28.97 o
   1  17   7        1.63       27.18     21.08 o
   2  17   7       25.98       27.29     22.65 o
   3  17   7      536.73      509.04     72.81 o
   4  17   7       28.81      -11.38     26.06 o
   0  18   7      779.08      714.90     79.14 o
   1  18   7      196.79      203.75     38.14 o
   2  18   7       27.29       -6.59     23.43 o
   3  18   7       17.40       -2.06     25.04 o
   0   0   8    26337.50    26485.62    633.16 o
   1   0   8       54.92        8.29     10.97 o
   2   0   8      214.77      323.63     49.54 o
   3   0   8     3886.92     3844.08     95.40 o
   4   0   8     3204.17     3023.68     72.42 o
   5   0   8       88.72      127.34     20.28 o
   6   0   8     1262.43     1201.86     48.32 o
   7   0   8     3341.04     3324.23     91.18 o
   8   0   8      329.72      338.79     37.11 o
   9   0   8       52.51       94.02     36.87 o
   1   1   8     7257.43     7308.97     94.82 o
   2   1   8      377.90      392.81     15.48 o
   3   1   8      511.64      399.19     21.04 o
   4   1   8        7.23       -5.32     10.06 o
   5   1   8     1937.91     1898.92     40.31 o
   6   1   8      356.68      367.11     21.86 o
   7   1   8       76.72       62.48     17.29 o
   8   1   8       34.32       26.98     24.69 o
   9   1   8        3.31       13.66     23.97 o
   0   2   8      236.23      226.70     21.05 o
   1   2   8      473.89      546.62     15.86 o
   2   2   8      945.63     1009.05     24.42 o
   3   2   8      886.79      900.01     31.91 o
   4   2   8       36.50       38.25     11.14 o
   5   2   8       68.10       66.08     13.81 o
   6   2   8      182.13      145.78     17.61 o
   7   2   8      151.72      116.41     18.75 o
   8   2   8       60.44       47.12     21.34 o
   9   2   8       15.42        5.83     23.67 o
   1   3   8       67.07       34.16      7.26 o
   2   3   8      223.07      204.45     13.76 o
   3   3   8     1242.39     1143.21     27.54 o
   4   3   8     1937.54     1985.11     40.97 o
   5   3   8      106.18      114.92     15.41 o
   6   3   8        0.47       -3.40     13.83 o
   7   3   8       69.26       77.43     20.21 o
   8   3   8        2.25      -14.76     19.97 o
   9   3   8        1.00       32.13     27.04 o
   0   4   8     1353.85     1142.42     32.69 o
   1   4   8     4580.69     4254.06     55.32 o
   2   4   8     2830.20     2839.14     52.48 o
   3   4   8     3817.30     3791.51     75.93 o
   4   4   8       82.33      105.36     12.60 o
   5   4   8       41.49       58.71     14.66 o
   6   4   8     1072.02     1021.16     36.99 o
   7   4   8      691.67      742.13     35.89 o
   8   4   8      120.38       97.38     26.59 o
   9   4   8       40.67       60.20     29.04 o
   1   5   8     1577.06     1662.64     26.97 o
   2   5   8     1025.77     1163.60     26.19 o
   3   5   8     1870.23     1813.82     33.32 o
   4   5   8      171.07      129.87     13.73 o
   5   5   8     2256.58     2197.81     53.18 o
   6   5   8       32.70       22.22     16.53 o
   7   5   8       11.95      -13.19     19.59 o
   8   5   8        7.10       15.09     23.29 o
   9   5   8        0.77       17.91     30.40 o
   0   6   8      890.93      983.36     35.57 o
   1   6   8      301.60      411.76     14.81 o
   2   6   8        0.00        2.96      7.26 o
   3   6   8        0.02       -2.69      8.88 o
   4   6   8       92.19      118.87     14.32 o
   5   6   8       55.72       28.24     15.72 o
   6   6   8      258.10      289.21     24.03 o
   7   6   8      217.44      198.50     27.53 o
   8   6   8       37.14       22.01     27.65 o
   9   6   8       31.67       28.58     40.22 o
   1   7   8      211.16      331.50     13.69 o
   2   7   8      302.47      321.07     14.93 o
   3   7   8     1271.78     1248.62     31.43 o
   4   7   8      633.21      620.79     23.07 o
   5   7   8        0.10        8.51     13.07 o
   6   7   8      266.32      260.55     40.93 o
   7   7   8        4.57        8.56     24.38 o
   8   7   8      104.79       92.54     30.89 o
   9   7   8       36.21       46.37     32.59 o
   0   8   8       83.89       48.43     14.59 o
   1   8   8     3439.18     3439.07     67.22 o
   2   8   8      566.02      553.86     17.18 o
   3   8   8      429.19      493.60     16.85 o
   4   8   8      205.48      193.70     17.52 o
   5   8   8       81.56       46.76     18.16 o
   6   8   8      279.86      316.16     27.96 o
   7   8   8       86.51      108.35     28.65 o
   8   8   8      284.94      241.20     36.98 o
   9   8   8       47.84       29.79     32.44 o
   1   9   8      281.37      276.39     19.08 o
   2   9   8      280.74      254.83     17.09 o
   3   9   8     1177.70     1171.84     44.75 o
   4   9   8        5.58       -7.83     14.15 o
   5   9   8      774.07      751.61     34.66 o
   6   9   8       42.03      -10.41     18.64 o
   7   9   8        8.37        7.58     24.16 o
   8   9   8       19.55      -20.55     27.27 o
   0  10   8      921.82      880.47     27.11 o
   1  10   8       28.74       27.08      7.93 o
   2  10   8      237.36      280.01     14.58 o
   3  10   8     1727.49     1537.53     41.07 o
   4  10   8       17.04       36.37     17.65 o
   5  10   8        3.52       23.63     19.54 o
   6  10   8       55.07       51.22     23.31 o
   7  10   8      106.32      119.07     29.59 o
   8  10   8       22.23       -6.71     28.63 o
   1  11   8       31.56       24.64      9.72 o
   2  11   8     1020.82      955.72     32.75 o
   3  11   8      128.12      142.45     18.61 o
   4  11   8      266.81      258.97     24.88 o
   5  11   8      121.69      142.10     24.52 o
   6  11   8        1.23        6.49     22.23 o
   7  11   8        1.64        7.08     25.03 o
   8  11   8       28.23       30.91     35.13 o
   0  12   8      614.64      551.01    100.24 o
   1  12   8      501.20      449.37     28.87 o
   2  12   8      149.05      141.97     22.55 o
   3  12   8       95.68      104.37     17.31 o
   4  12   8        0.35      -16.25     16.25 o
   5  12   8       92.86       77.96     22.60 o
   6  12   8       63.78       91.41     25.51 o
   7  12   8      329.92      268.73     40.25 o
   1  13   8       40.00       28.28     17.64 o
   2  13   8      160.22      147.86     23.06 o
   3  13   8      209.05      234.21     20.91 o
   4  13   8      123.06      147.56     21.86 o
   5  13   8       28.71       19.56     20.01 o
   6  13   8       19.83       11.73     24.07 o
   7  13   8       17.72       22.76     26.23 o
   0  14   8       33.15       40.08     21.82 o
   1  14   8      206.49      231.56     24.35 o
   2  14   8        9.03       45.83     19.73 o
   3  14   8       23.81        0.26     23.62 o
   4  14   8       10.22        4.99     17.88 o
   5  14   8        7.48       -5.52     20.99 o
   6  14   8       29.16       53.99     25.04 o
   1  15   8       15.23       31.60     18.27 o
   2  15   8      405.12      351.39     34.24 o
   3  15   8      133.66      156.15     27.66 o
   4  15   8       32.82       38.62     19.39 o
   5  15   8      155.34      186.56     30.77 o
   0  16   8       32.92       -3.89     17.81 o
   1  16   8      278.65      266.57     36.26 o
   2  16   8        0.13       44.12     21.72 o
   3  16   8        0.05      -12.86     21.99 o
   4  16   8       90.10       72.77     28.88 o
   5  16   8      221.39      280.37     30.12 o
   1  17   8       98.83      120.34     37.23 o
   2  17   8       33.67       10.73     23.78 o
   3  17   8      153.96      209.53     31.59 o
   4  17   8      178.10      157.18     32.64 o
   0  18   8       16.51       49.40     45.69 o
   1  18   8       51.09      127.11     73.50 o
   2  18   8       23.31        8.22     35.26 o
   1   1   9     3072.11     3293.82     49.40 o
   2   1   9     2290.25     2184.85     42.19 o
   3   1   9      316.88      306.15     17.23 o
   4   1   9      148.94      185.04     17.85 o
   5   1   9      141.77      161.09     16.62 o
   6   1   9        1.61       15.79     14.58 o
   7   1   9       20.61       14.61     16.20 o
   8   1   9       26.88       55.30     21.42 o
   9   1   9        9.04       33.55     24.69 o
   0   2   9        7.34        9.75     10.69 o
   1   2   9     4162.60     4417.38     62.44 o
   2   2   9      463.30      489.43     17.46 o
   3   2   9        0.04        1.62      9.62 o
   4   2   9      104.92       70.45     12.70 o
   5   2   9      576.20      595.39     24.92 o
   6   2   9     2786.05     2764.18     58.39 o
   7   2   9     1204.27     1017.68     40.77 o
   8   2   9      398.02      431.31     32.90 o
   9   2   9        9.04       32.63     28.69 o
   1   3   9     1323.38     1550.12     28.67 o
   2   3   9      277.51      308.34     16.30 o
   3   3   9      669.63      700.25     22.18 o
   4   3   9      117.30       76.90     13.12 o
   5   3   9     1211.24     1173.43     33.43 o
   6   3   9        2.75        8.09     14.71 o
   7   3   9       87.87       76.19     20.80 o
   8   3   9      180.18      219.18     28.20 o
   9   3   9        0.02       12.31     26.97 o
   0   4   9      358.01      409.77     26.26 o
   1   4   9      705.37      703.85     18.87 o
   2   4   9      763.86      814.61     24.75 o
   3   4   9       95.45      118.09     12.51 o
   4   4   9      614.79      659.28     25.85 o
   5   4   9       66.67       90.34     15.09 o
   6   4   9        0.13       -9.01     15.27 o
   7   4   9      999.19      963.87     42.68 o
   8   4   9       44.46       80.57     30.76 o
   9   4   9        0.05       17.01     27.84 o
   1   5   9     1173.43     1228.35     27.02 o
   2   5   9     1055.15      878.63     25.04 o
   3   5   9     1514.53     1624.93     31.87 o
   4   5   9      722.30      768.46     25.95 o
   5   5   9        0.30       -4.33     14.22 o
   6   5   9       14.39       13.99     16.28 o
   7   5   9       21.48       19.31     20.17 o
   8   5   9        8.88        5.67     22.80 o
   9   5   9        0.20       20.00     31.10 o
   0   6   9      675.42      611.07     24.37 o
   1   6   9      210.57      259.81     11.66 o
   2   6   9      756.77      737.22     23.84 o
   3   6   9     2295.81     2284.25     56.32 o
   4   6   9      280.06      244.06     17.66 o
   5   6   9       96.48       68.98     15.79 o
   6   6   9      694.80      720.02     36.78 o
   7   6   9       18.17       33.01     21.91 o
   8   6   9      426.00      342.12     39.78 o
   9   6   9        0.16      -13.44     29.91 o
   1   7   9      312.72      377.09     17.34 o
   2   7   9       35.56       36.01      9.40 o
   3   7   9       56.26       58.43     12.17 o
   4   7   9      684.95      611.63     23.35 o
   5   7   9       20.27       26.05     14.10 o
   6   7   9       40.17       22.03     19.70 o
   7   7   9        1.63      -14.07     22.98 o
   8   7   9       21.65      -21.56     26.72 o
   9   7   9       80.91      125.94     38.84 o
   0   8   9       27.70       18.51     11.38 o
   1   8   9      873.71      793.95     20.06 o
   2   8   9      212.30      222.47     14.73 o
   3   8   9      306.59      345.03     18.79 o
   4   8   9       10.22       14.52     15.61 o
   5   8   9      142.10      108.23     20.21 o
   6   8   9       38.28       38.10     20.08 o
   7   8   9       27.11       57.66     23.40 o
   8   8   9       13.91       -1.29     27.00 o
   1   9   9      150.22      170.58     12.28 o
   2   9   9      255.78      258.81     15.33 o
   3   9   9       17.67       15.42     13.42 o
   4   9   9      859.71      813.21     33.25 o
   5   9   9       14.88        0.25     16.72 o
   6   9   9       97.88       66.64     25.09 o
   7   9   9        0.38       -2.61     24.02 o
   8   9   9      130.46      112.60     32.74 o
   0  10   9     1853.83     1942.86     59.49 o
   1  10   9        1.46       -5.75      8.87 o
   2  10   9      328.45      321.58     25.99 o
   3  10   9        3.82       -7.82     12.95 o
   4  10   9       22.02       11.45     16.95 o
   5  10   9       36.21       28.47     19.79 o
   6  10   9      289.46      300.49     35.41 o
   7  10   9        0.42       -4.76     23.86 o
   8  10   9      206.24      193.99     35.96 o
   1  11   9        6.13        6.88     12.21 o
   2  11   9       30.59       59.10     21.03 o
   3  11   9      131.30      158.31     20.09 o
   4  11   9      710.20      694.48     37.98 o
   5  11   9      259.23      284.42     28.28 o
   6  11   9      147.71      121.02     27.11 o
   7  11   9       16.40      -12.50     23.49 o
   0  12   9      460.36      440.70     39.27 o
   1  12   9       25.00       17.01     12.94 o
   2  12   9      396.74      383.05     31.00 o
   3  12   9       32.11       63.52     17.12 o
   4  12   9      320.34      304.34     26.49 o
   5  12   9       21.66       36.10     21.61 o
   6  12   9       74.23      118.51     27.09 o
   7  12   9        0.03      -22.74     25.57 o
   1  13   9      140.44      137.92     15.93 o
   2  13   9      220.75      184.17     25.91 o
   3  13   9        3.67       20.76     15.71 o
   4  13   9      137.42      145.87     22.66 o
   5  13   9        1.12      -18.77     18.77 o
   6  13   9       97.29       66.56     25.67 o
   7  13   9        1.49      -14.23     25.49 o
   0  14   9     1615.91     1606.09     62.70 o
   1  14   9      159.95      155.24     23.76 o
   2  14   9       55.11       33.51     20.45 o
   3  14   9      331.77      358.01     33.55 o
   4  14   9        1.97      -22.03     22.03 o
   5  14   9        8.08       57.55     22.40 o
   6  14   9      162.73      167.83     30.05 o
   1  15   9        4.63       24.30     19.06 o
   2  15   9      737.21      739.11     41.58 o
   3  15   9       33.72       21.98     24.05 o
   4  15   9      102.88      106.79     22.63 o
   5  15   9        9.14       21.37     22.47 o
   0  16   9       65.23      113.78     33.21 o
   1  16   9       81.37      107.55     44.20 o
   2  16   9        0.22       -7.06     23.51 o
   3  16   9       36.43        2.52     23.65 o
   4  16   9      113.31       90.92     30.55 o
   1  17   9       46.29       65.02     22.51 o
   2  17   9       26.96       43.35     36.67 o
   3  17   9       11.71      -19.57     39.11 o
   0  18   9      167.84      151.21     56.12 o
   1  18   9       47.88       67.56     35.53 o
   2  18   9      231.59      330.22     43.30 o
   0   0  10    16063.02    16567.81    408.21 o
   1   0  10    26921.73    26422.26    450.95 o
   2   0  10      304.57      279.55     19.64 o
   3   0  10     2697.24     2573.43     73.15 o
   4   0  10      372.82      289.31     27.90 o
   5   0  10       95.47      109.80     51.14 o
   6   0  10      360.44      384.28     38.73 o
   7   0  10     1580.23     1776.43     74.07 o
   8   0  10       36.36       68.39     51.50 o
   9   0  10        9.42      -11.26     42.62 o
   1   1  10     1923.30     1788.37     32.74 o
   2   1  10     2118.85     2152.44     40.48 o
   3   1  10     2583.07     2602.07     52.02 o
   4   1  10      518.11      501.51     23.38 o
   5   1  10      508.03      472.52     24.88 o
   6   1  10      502.95      495.37     26.96 o
   7   1  10      360.19      353.54     28.73 o
   8   1  10       14.65       -4.39     21.28 o
   9   1  10       94.78      121.65     32.21 o
   0   2  10     8672.65     8907.49    162.78 o
   1   2  10        1.56       -7.50      7.50 o
   2   2  10       35.88       32.66      9.24 o
   3   2  10     1313.04     1303.98     31.45 o
   4   2  10       49.52       16.81     12.63 o
   5   2  10       15.67       20.52     12.95 o
   6   2  10      397.24      402.73     24.60 o
   7   2  10       25.36        5.92     19.02 o
   8   2  10       27.75       20.24     21.40 o
   9   2  10       19.09       15.57     31.38 o
   1   3  10     1176.53     1102.43     24.04 o
   2   3  10      676.59      682.11     21.25 o
   3   3  10     5086.05     4772.00     75.69 o
   4   3  10     1197.17     1186.63     34.58 o
   5   3  10      693.84      679.29     26.75 o
   6   3  10      146.92      150.92     19.50 o
   7   3  10       80.02       68.00     21.30 o
   8   3  10       15.94       13.78     21.70 o
   9   3  10        0.33      -17.64     26.48 o
   0   4  10     2907.00     2893.80     63.38 o
   1   4  10     6127.69     6004.09     87.92 o
   2   4  10      212.29      194.56     15.13 o
   3   4  10     1003.04     1046.11     27.75 o
   4   4  10      211.42      250.33     20.36 o
   5   4  10     2054.20     2114.95     51.74 o
   6   4  10        1.00       11.03     16.76 o
   7   4  10      954.63      940.75     44.82 o
   8   4  10        5.95       40.39     25.27 o
   9   4  10      238.18      230.61     40.83 o
   1   5  10      571.15      574.13     23.95 o
   2   5  10     2805.68     2743.79     47.22 o
   3   5  10     1813.95     1808.33     37.55 o
   4   5  10      436.96      480.66     22.04 o
   5   5  10      575.18      589.45     28.15 o
   6   5  10        0.60      -15.19     15.19 o
   7   5  10       12.50       43.96     22.53 o
   8   5  10        9.89       22.53     27.15 o
   9   5  10       22.37       66.92     33.52 o
   0   6  10      850.97      865.06     40.02 o
   1   6  10      264.46      257.31     12.27 o
   2   6  10        3.74        7.13      9.93 o
   3   6  10      137.05      139.96     18.13 o
   4   6  10        2.11        4.62     12.27 o
   5   6  10      144.81      145.05     17.48 o
   6   6  10       93.98       79.13     21.95 o
   7   6  10      145.39      136.44     29.29 o
   8   6  10       22.20       -7.74     26.37 o
   9   6  10       32.19       20.31     31.80 o
   1   7  10     1570.59     1581.41     30.74 o
   2   7  10       18.49       22.67      9.57 o
   3   7  10     1087.10      951.03     29.72 o
   4   7  10       75.38       67.31     14.06 o
   5   7  10     1256.67     1191.78     43.13 o
   6   7  10       24.80       19.05     19.96 o
   7   7  10       10.24      -20.08     20.08 o
   8   7  10        8.20       50.46     29.24 o
   0   8  10      339.67      387.43     21.35 o
   1   8  10     3352.93     3310.92     51.18 o
   2   8  10      210.27      199.30     15.43 o
   3   8  10       11.38        8.09     13.24 o
   4   8  10      430.35      426.77     36.01 o
   5   8  10      329.23      293.77     25.87 o
   6   8  10      160.74      169.27     24.94 o
   7   8  10      437.99      357.08     33.23 o
   8   8  10      108.64       47.33     55.40 o
   1   9  10       91.06      143.67     14.21 o
   2   9  10       11.78       13.00     12.55 o
   3   9  10      401.63      415.04     28.55 o
   4   9  10       86.13       95.28     21.80 o
   5   9  10      323.24      331.08     26.97 o
   6   9  10      143.85      184.29     29.06 o
   7   9  10        8.03      -10.95     24.19 o
   8   9  10        2.53      -28.63     28.63 o
   0  10  10        3.04      -16.21     16.21 o
   1  10  10       42.90       21.43     12.12 o
   2  10  10       23.53        6.48     20.91 o
   3  10  10       87.67       69.63     18.83 o
   4  10  10        5.80        0.95     20.40 o
   5  10  10      153.92      130.98     24.40 o
   6  10  10       10.96       23.51     22.18 o
   7  10  10        9.68       13.21     25.52 o
   8  10  10       53.07        0.66     29.58 o
   1  11  10      235.32      200.70     18.16 o
   2  11  10        5.16       12.23     19.26 o
   3  11  10      500.05      508.78     36.65 o
   4  11  10      101.76       83.93     20.90 o
   5  11  10     1024.14     1007.51     46.15 o
   6  11  10       62.75       17.38     31.02 o
   7  11  10        1.18      -18.65     25.35 o
   0  12  10       21.58       12.14     18.81 o
   1  12  10     1230.52     1146.99     37.63 o
   2  12  10      179.19      206.97     19.95 o
   3  12  10       67.99       77.55     23.37 o
   4  12  10      114.33       95.55     21.73 o
   5  12  10        2.47        9.57     20.37 o
   6  12  10        2.93       -6.10     23.81 o
   7  12  10      210.60      221.87     35.13 o
   1  13  10      322.98      328.06     21.62 o
   2  13  10       71.51       48.25     16.09 o
   3  13  10       34.60       63.59     23.88 o
   4  13  10        0.80       -9.01     18.06 o
   5  13  10      141.34      148.17     26.23 o
   6  13  10       49.63       57.99     26.10 o
   0  14  10       99.04      165.23     28.24 o
   1  14  10      193.46      235.78     20.02 o
   2  14  10       43.94       43.72     16.45 o
   3  14  10        0.48       -7.53     22.25 o
   4  14  10       95.72      138.37     40.56 o
   5  14  10        8.29       21.94     22.04 o
   6  14  10       23.03        5.62     25.28 o
   1  15  10        0.01      -20.24     22.66 o
   2  15  10        0.49      -15.79     21.09 o
   3  15  10      346.21      340.25     35.60 o
   4  15  10        5.38       -1.78     24.70 o
   5  15  10      146.48      162.63     28.24 o
   0  16  10       16.67       -0.12     20.80 o
   1  16  10       76.65       70.52     32.03 o
   2  16  10       19.03       -0.81     30.90 o
   3  16  10       64.30       61.93     33.85 o
   4  16  10       50.11       85.63     30.29 o
   1  17  10       43.46       32.54     22.67 o
   2  17  10       43.75       66.38     25.89 o
   3  17  10       74.01       53.39     34.77 o
   0  18  10       49.09      -25.18     44.13 o
   1  18  10        3.20       25.13     34.26 o
   1   1  11        3.10       -0.26      8.17 o
   2   1  11      411.06      392.09     16.66 o
   3   1  11      313.68      326.65     18.51 o
   4   1  11       52.14       72.71     15.04 o
   5   1  11     1782.24     1708.64     45.72 o
   6   1  11       93.52      123.82     19.97 o
   7   1  11        4.55      -12.27     17.80 o
   8   1  11        6.01      -21.79     21.79 o
   9   1  11      170.38      238.11     41.11 o
   0   2  11     9227.04     8860.50    163.73 o
   1   2  11     5266.05     5318.04     75.03 o
   2   2  11        0.25       -3.86      8.40 o
   3   2  11      107.55      141.42     14.07 o
   4   2  11        0.67       19.42     12.58 o
   5   2  11      216.22      217.60     22.27 o
   6   2  11      547.58      566.04     37.57 o
   7   2  11        9.85        8.85     19.41 o
   8   2  11      329.77      339.31     31.83 o
   9   2  11       77.54       53.58     39.95 o
   1   3  11     2879.43     2684.77     43.97 o
   2   3  11        6.85        9.40      8.74 o
   3   3  11      544.99      558.41     27.79 o
   4   3  11       34.63       32.73     12.57 o
   5   3  11      110.10       79.49     17.07 o
   6   3  11     1704.95     1546.47     47.42 o
   7   3  11      177.53      232.96     26.62 o
   8   3  11       17.89       20.77     22.50 o
   9   3  11       81.93       98.16     34.62 o
   0   4  11    11359.38    10803.56    195.16 o
   1   4  11       49.51       49.46      9.57 o
   2   4  11        7.66       13.76      8.97 o
   3   4  11      385.15      399.29     18.79 o
   4   4  11     1056.41      980.11     32.32 o
   5   4  11       63.31       93.59     19.24 o
   6   4  11       37.38       63.59     18.93 o
   7   4  11      194.75      241.81     26.47 o
   8   4  11       53.67       34.49     25.98 o
   9   4  11       57.30       57.60     33.90 o
   1   5  11        1.29        9.51      8.08 o
   2   5  11      175.52      157.05     11.82 o
   3   5  11     1561.02     1595.31     35.57 o
   4   5  11      580.38      528.49     25.88 o
   5   5  11      537.19      540.15     43.05 o
   6   5  11      608.98      651.53     32.48 o
   7   5  11      120.61      155.00     26.91 o
   8   5  11        0.05       31.50     28.15 o
   9   5  11      129.86       65.83     35.31 o
   0   6  11       38.40       28.63     16.18 o
   1   6  11     1896.43     1832.92     33.91 o
   2   6  11      678.03      638.85     20.15 o
   3   6  11      787.90      796.35     28.19 o
   4   6  11     1528.18     1479.83     53.61 o
   5   6  11      674.93      687.71     33.79 o
   6   6  11      872.87      834.36     36.32 o
   7   6  11      501.93      553.50     42.18 o
   8   6  11      106.84      113.71     39.16 o
   9   6  11      224.89      213.30     48.74 o
   1   7  11     1655.02     1629.78     37.04 o
   2   7  11       31.79       24.19     10.12 o
   3   7  11      635.33      644.73     25.73 o
   4   7  11     1501.75     1428.35     50.60 o
   5   7  11        0.23        3.94     17.39 o
   6   7  11       21.37       29.52     20.89 o
   7   7  11       20.40       25.81     22.87 o
   8   7  11       51.76       -5.63     25.71 o
   0   8  11     1098.13     1163.27     37.54 o
   1   8  11       29.81       39.47     10.87 o
   2   8  11      409.25      413.29     23.13 o
   3   8  11      390.43      365.56     23.91 o
   4   8  11      262.92      286.14     24.01 o
   5   8  11      198.15      175.36     23.20 o
   6   8  11       15.39       21.20     20.32 o
   7   8  11       91.19       83.96     25.98 o
   8   8  11        9.58      -26.61     26.61 o
   1   9  11       46.54       65.26     15.39 o
   2   9  11      633.00      608.65     23.81 o
   3   9  11     2075.21     1983.45     59.48 o
   4   9  11       25.89       25.14     17.03 o
   5   9  11      202.43      220.68     24.74 o
   6   9  11        0.45       11.56     22.42 o
   7   9  11       41.94       -2.98     25.77 o
   8   9  11      293.71      252.55     39.40 o
   0  10  11     1422.98     1374.09     59.51 o
   1  10  11     1205.93     1166.22     35.03 o
   2  10  11       40.98       44.00     14.84 o
   3  10  11     1485.16     1481.87     69.86 o
   4  10  11      287.33      247.13     34.71 o
   5  10  11      160.06      205.46     27.37 o
   6  10  11       64.97       33.90     24.11 o
   7  10  11      256.35      304.10     44.98 o
   1  11  11      283.55      256.02     21.05 o
   2  11  11      620.70      608.90     53.53 o
   3  11  11      389.56      409.68     35.05 o
   4  11  11       58.59       26.79     23.76 o
   5  11  11      220.33      257.58     29.47 o
   6  11  11       16.11       34.75     24.23 o
   7  11  11        6.79       34.20     28.47 o
   0  12  11       65.90       99.24     23.83 o
   1  12  11      110.56       90.92     17.22 o
   2  12  11        0.47        0.38     15.39 o
   3  12  11      270.67      270.28     31.85 o
   4  12  11      140.78      148.88     29.62 o
   5  12  11       49.14       71.33     23.84 o
   6  12  11        3.88      -14.57     22.64 o
   7  12  11       93.36       77.81     40.62 o
   1  13  11      280.99      278.54     56.00 o
   2  13  11      146.43      156.82     20.23 o
   3  13  11      176.46      241.74     46.27 o
   4  13  11      136.85      108.29     28.93 o
   5  13  11      179.13      237.58     29.99 o
   6  13  11        1.14       14.93     25.64 o
   0  14  11      208.49      218.82     34.23 o
   1  14  11      321.56      373.64     24.44 o
   2  14  11       50.31      126.40     29.89 o
   3  14  11      171.77      183.90     29.45 o
   4  14  11       11.21       -8.78     23.95 o
   5  14  11       10.61        2.80     27.78 o
   6  14  11       11.13       -6.49     28.74 o
   1  15  11        7.29        1.63     15.75 o
   2  15  11      171.50      147.96     28.83 o
   3  15  11       78.90      119.72     25.63 o
   4  15  11        1.32      -24.00     24.00 o
   5  15  11      142.62      127.24     35.79 o
   0  16  11       86.16      101.11     26.93 o
   1  16  11      118.07      129.84     26.43 o
   2  16  11        1.32       13.81     23.30 o
   3  16  11       33.12       41.84     26.20 o
   4  16  11       50.57       57.41     29.34 o
   1  17  11       22.27       20.70     23.37 o
   2  17  11        0.94      -12.53     24.55 o
   3  17  11      124.03      189.50     33.96 o
   0   0  12     3856.39     4048.38    121.90 o
   1   0  12     1538.57     1369.74     41.42 o
   2   0  12     1950.34     1804.00     50.81 o
   3   0  12       33.74       38.50     16.34 o
   4   0  12       50.02       72.60     21.44 o
   5   0  12       87.88      115.06     32.01 o
   6   0  12      278.74      279.05     52.38 o
   7   0  12      162.93      102.10     31.43 o
   8   0  12      820.90      873.83     75.82 o
   9   0  12        4.84      -33.19     41.15 o
   1   1  12      130.68      216.70     13.14 o
   2   1  12       17.23       19.73      9.66 o
   3   1  12     1251.26     1145.64     29.10 o
   4   1  12     1352.33     1343.69     38.53 o
   5   1  12      127.41      120.11     18.89 o
   6   1  12      990.74      997.28     38.40 o
   7   1  12        6.93      -18.40     20.90 o
   8   1  12      114.78       35.74     28.15 o
   9   1  12       11.64      -28.37     28.37 o
   0   2  12      145.42      180.50     17.71 o
   1   2  12      117.46      148.32     11.84 o
   2   2  12       22.98       14.53      9.67 o
   3   2  12     1177.86     1238.46     38.00 o
   4   2  12       33.82       31.94     13.01 o
   5   2  12       86.82       76.79     17.69 o
   6   2  12       26.81       55.88     18.54 o
   7   2  12      140.74      119.91     26.81 o
   8   2  12       43.25       29.04     25.11 o
   9   2  12       73.04      128.81     43.03 o
   1   3  12      339.80      359.64     15.66 o
   2   3  12       30.28        5.46      9.61 o
   3   3  12      111.96      113.97     14.10 o
   4   3  12     1677.86     1577.88     39.02 o
   5   3  12        1.00       22.85     16.04 o
   6   3  12      143.62      125.02     23.40 o
   7   3  12      158.40      118.21     26.23 o
   8   3  12      131.69      121.49     32.85 o
   9   3  12        5.81      103.10     51.42 o
   0   4  12     2414.97     2402.36     58.58 o
   1   4  12     1295.99     1238.85     27.54 o
   2   4  12      868.95      811.72     31.02 o
   3   4  12       15.03       15.79     11.36 o
   4   4  12      925.30      949.32     29.97 o
   5   4  12       96.26       92.81     18.29 o
   6   4  12      823.84      763.99     38.40 o
   7   4  12        1.48      -12.13     21.09 o
   8   4  12      491.72      505.61     49.34 o
   9   4  12        8.98        4.69     37.18 o
   1   5  12      139.86      159.43     11.77 o
   2   5  12     1970.10     1871.10     35.71 o
   3   5  12     1850.08     1687.39     47.23 o
   4   5  12     1225.47     1253.53     38.62 o
   5   5  12       88.76      106.17     18.97 o
   6   5  12      242.35      251.49     25.18 o
   7   5  12      190.89      205.69     33.36 o
   8   5  12        1.43      -14.01     26.69 o
   9   5  12       57.33      116.32     35.45 o
   0   6  12       18.93       29.96     11.83 o
   1   6  12       63.83       53.28     10.71 o
   2   6  12      900.64      934.87     27.18 o
   3   6  12      939.44      885.40     30.72 o
   4   6  12      103.42      105.64     20.31 o
   5   6  12        6.93       -4.35     15.24 o
   6   6  12       19.08       25.80     21.27 o
   7   6  12        0.44       14.61     22.48 o
   8   6  12       14.42       12.44     25.92 o
   1   7  12       61.51       40.20     11.47 o
   2   7  12     1908.10     1827.97     38.40 o
   3   7  12     1747.27     1633.26     47.34 o
   4   7  12      503.42      536.01     29.88 o
   5   7  12      131.42      150.35     28.44 o
   6   7  12       16.79       12.43     21.19 o
   7   7  12        3.27      -14.29     23.03 o
   8   7  12       39.29       59.67     27.13 o
   0   8  12     5069.15     4961.93    120.04 o
   1   8  12       26.57       21.20     12.15 o
   2   8  12     1315.84     1294.90     37.45 o
   3   8  12        0.01        1.97     14.55 o
   4   8  12       50.51       82.45     22.19 o
   5   8  12      161.38      132.91     26.03 o
   6   8  12      704.01      618.96     37.67 o
   7   8  12       14.55       23.25     23.59 o
   8   8  12      136.34      198.92     37.74 o
   1   9  12      125.07      117.26     14.80 o
   2   9  12      953.62      972.14     31.37 o
   3   9  12       14.86       12.38     18.15 o
   4   9  12      700.94      670.99     38.17 o
   5   9  12       32.24       76.76     23.56 o
   6   9  12       51.74       54.04     24.93 o
   7   9  12        3.46       -1.01     25.72 o
   8   9  12        1.12      -27.11     27.11 o
   0  10  12        3.79       -0.52     20.39 o
   1  10  12       37.66       12.87     15.73 o
   2  10  12        4.45       -3.11     16.04 o
   3  10  12     1029.42     1027.20     55.98 o
   4  10  12       14.90       25.43     24.30 o
   5  10  12      227.96      205.11     34.72 o
   6  10  12       48.03       63.86     26.03 o
   7  10  12        6.62       12.32     27.30 o
   1  11  12      253.91      244.41     22.20 o
   2  11  12     1177.97     1088.59     41.08 o
   3  11  12      505.57      542.48     39.90 o
   4  11  12      225.97      200.30     50.38 o
   5  11  12       24.05       53.15     27.74 o
   6  11  12        5.94      -12.40     22.96 o
   7  11  12        7.03       -0.31     26.48 o
   0  12  12      863.38      792.05     64.81 o
   1  12  12      298.65      257.31     22.31 o
   2  12  12      198.62      173.81     21.75 o
   3  12  12       14.10       56.54     24.08 o
   4  12  12        6.74       32.46     25.95 o
   5  12  12        0.08       25.02     28.38 o
   6  12  12      707.03      794.57     48.15 o
   1  13  12        7.22       14.71     18.07 o
   2  13  12      114.96      103.10     19.65 o
   3  13  12      183.73      161.37     24.69 o
   4  13  12      290.40      250.69     35.36 o
   5  13  12        2.23        9.67     26.60 o
   6  13  12       36.15       40.07     31.70 o
   0  14  12      338.48      362.76     35.42 o
   1  14  12       53.51       41.85     21.77 o
   2  14  12       40.87       -6.66     17.65 o
   3  14  12        0.62      -17.39     17.39 o
   4  14  12       32.22       54.34     27.20 o
   5  14  12        2.41       -8.58     44.92 o
   1  15  12      121.28      134.87     20.34 o
   2  15  12      132.96      101.90     21.72 o
   3  15  12       35.35       34.41     24.27 o
   4  15  12      194.55      218.56     35.91 o
   0  16  12      312.40      332.22     37.00 o
   1  16  12       42.97      -15.51     22.44 o
   2  16  12      116.66      161.11     57.70 o
   3  16  12      107.75      122.81     31.57 o
   1  17  12       30.58       30.79     24.79 o
   2  17  12       26.35       51.12     26.91 o
   1   1  13       23.74       25.19      9.74 o
   2   1  13       26.12        1.43      9.77 o
   3   1  13      598.73      545.56     21.28 o
   4   1  13      383.37      348.36     26.13 o
   5   1  13     1834.85     1784.53     48.89 o
   6   1  13       15.97       -1.33     16.75 o
   7   1  13       99.71      131.43     26.15 o
   8   1  13       30.67       21.65     29.68 o
   9   1  13      209.66      275.77     51.30 o
   0   2  13     1948.63     2051.03     54.31 o
   1   2  13     3367.33     3020.70     50.16 o
   2   2  13       74.65       59.48     12.41 o
   3   2  13       39.64       40.95     11.00 o
   4   2  13     1388.14     1411.13     37.74 o
   5   2  13      233.06      257.09     21.23 o
   6   2  13      577.84      573.30     34.97 o
   7   2  13     1850.70     1916.66     75.22 o
   8   2  13      136.09      181.25     31.05 o
   9   2  13      313.66      393.98     78.90 o
   1   3  13      316.68      353.81     16.29 o
   2   3  13      272.85      262.83     15.39 o
   3   3  13      493.37      430.02     19.36 o
   4   3  13      467.63      464.31     23.23 o
   5   3  13     1088.59     1045.89     38.08 o
   6   3  13       91.39      101.68     23.02 o
   7   3  13      427.98      411.79     35.00 o
   8   3  13       50.06       29.87     29.88 o
   9   3  13      165.30      147.82     87.11 o
   0   4  13     2614.03     2485.28     61.64 o
   1   4  13      146.22      134.85     13.93 o
   2   4  13     1031.53      996.06     26.50 o
   3   4  13       37.09       30.93     13.31 o
   4   4  13        9.12       -7.11     12.65 o
   5   4  13      226.66      261.00     32.42 o
   6   4  13       95.58      125.47     21.94 o
   7   4  13      320.45      363.50     34.19 o
   8   4  13        2.39       15.06     32.50 o
   1   5  13        0.10        1.52      7.94 o
   2   5  13     1731.45     1616.59     37.47 o
   3   5  13     2866.65     2851.82     59.92 o
   4   5  13       55.36       65.03     16.61 o
   5   5  13      855.79      828.62     34.49 o
   6   5  13      244.71      278.35     25.88 o
   7   5  13       43.17       28.23     28.42 o
   8   5  13        0.37      -12.33     27.81 o
   0   6  13     3780.98     3552.79     77.78 o
   1   6  13     4369.27     4284.54     77.20 o
   2   6  13      128.12      110.71     14.22 o
   3   6  13     2445.08     2302.54     70.53 o
   4   6  13        0.05       -9.74     14.46 o
   5   6  13      870.68      854.28     39.23 o
   6   6  13       19.52       46.91     25.31 o
   7   6  13       26.32       41.82     28.07 o
   8   6  13      120.97      182.29     36.57 o
   1   7  13       64.82       57.60     13.83 o
   2   7  13      839.28      800.06     29.03 o
   3   7  13     1249.92     1225.12     41.53 o
   4   7  13        6.38       -6.90     17.07 o
   5   7  13      111.09       74.24     24.49 o
   6   7  13       52.75       40.46     25.99 o
   7   7  13        0.24      -21.60     25.07 o
   8   7  13       94.88      188.18     37.44 o
   0   8  13      598.46      584.57     58.30 o
   1   8  13      887.58      823.81     28.95 o
   2   8  13      357.50      388.37     22.18 o
   3   8  13      406.54      349.23     25.59 o
   4   8  13     1195.71     1175.74     75.88 o
   5   8  13      243.53      219.27     29.73 o
   6   8  13       40.95       10.15     24.40 o
   7   8  13       14.18       -6.39     34.21 o
   8   8  13        0.09      -22.94     34.25 o
   1   9  13     2789.54     2674.25     55.59 o
   2   9  13      309.91      300.62     22.66 o
   3   9  13      632.76      632.48     43.67 o
   4   9  13     1116.73     1158.18     49.52 o
   5   9  13       75.05       87.53     26.21 o
   6   9  13       57.01       37.97     30.69 o
   7   9  13        0.00       35.40     32.31 o
   0  10  13     1236.86     1325.51     63.07 o
   1  10  13      840.27      764.50     36.81 o
   2  10  13     1960.17     1860.87     56.40 o
   3  10  13       32.23        8.41     17.97 o
   4  10  13       44.23       29.21     25.57 o
   5  10  13      123.04      165.07     33.81 o
   6  10  13       56.81       79.90     32.65 o
   7  10  13      641.31      849.63     64.16 o
   1  11  13      475.89      355.44     25.64 o
   2  11  13        9.88       12.98     17.08 o
   3  11  13       89.94       97.13     25.01 o
   4  11  13      203.24      215.72     33.76 o
   5  11  13      126.54      133.41     33.21 o
   6  11  13        2.57        6.97     30.80 o
   7  11  13        1.14       24.73     34.82 o
   0  12  13     1483.92     1588.79     99.29 o
   1  12  13       87.05       78.21     18.20 o
   2  12  13       31.21       51.02     27.71 o
   3  12  13        1.60       -6.76     22.47 o
   4  12  13        5.88        4.74     26.08 o
   5  12  13       72.12       57.31     30.24 o
   6  12  13        0.60       24.94     30.09 o
   1  13  13      143.06      131.80     20.51 o
   2  13  13        0.59       -3.93     17.55 o
   3  13  13      439.54      418.88     31.10 o
   4  13  13      316.27      323.14     39.34 o
   5  13  13       65.91       40.01     31.42 o
   6  13  13      349.63      310.07     57.04 o
   0  14  13      181.91      130.64     35.67 o
   1  14  13      371.75      444.06     28.40 o
   2  14  13       78.75       59.89     21.48 o
   3  14  13       16.79       21.34     20.07 o
   4  14  13       79.65      106.82     47.66 o
   5  14  13       34.07       68.12     31.76 o
   1  15  13       91.35      124.69     21.14 o
   2  15  13       48.10       49.39     30.69 o
   3  15  13       72.75       98.73     23.10 o
   4  15  13        2.15       -3.97     21.88 o
   0  16  13       71.75       69.19     28.29 o
   1  16  13        0.01       -8.11     23.36 o
   2  16  13        0.25       18.46     24.95 o
   3  16  13      209.40      214.01     35.92 o
   1  17  13       19.51       12.02     49.95 o
   0   0  14        2.86        0.55     28.96 o
   1   0  14      279.05      308.29     27.09 o
   2   0  14     1347.74     1361.98     45.09 o
   3   0  14     2838.17     2991.07     76.01 o
   4   0  14      977.67      950.41     42.23 o
   5   0  14      268.53      300.44     34.97 o
   6   0  14     2243.68     2258.42    110.75 o
   7   0  14     2284.20     2218.11    109.22 o
   8   0  14        9.81       -0.87     40.00 o
   9   0  14      376.06      458.66    107.32 o
   1   1  14      158.16      138.19     13.20 o
   2   1  14       18.75       18.81     10.68 o
   3   1  14     1083.61     1059.34     34.31 o
   4   1  14      151.46      115.41     15.64 o
   5   1  14     1067.16     1127.95     36.81 o
   6   1  14       73.40       69.73     19.99 o
   7   1  14        3.46       13.39     23.24 o
   8   1  14       29.95       28.02     28.73 o
   9   1  14       48.78      127.99     55.50 o
   0   2  14        9.72       17.89     14.28 o
   1   2  14       92.89       89.28     12.21 o
   2   2  14        0.02       -2.63      9.95 o
   3   2  14      101.24      102.26     14.27 o
   4   2  14        6.57       20.93     13.28 o
   5   2  14       54.05       60.86     16.75 o
   6   2  14      170.76      182.82     26.13 o
   7   2  14       87.91      131.73     27.51 o
   8   2  14      125.56       79.81     31.81 o
   1   3  14      639.46      573.24     20.59 o
   2   3  14       33.35        3.43     10.63 o
   3   3  14      961.51      975.79     28.30 o
   4   3  14       34.03       49.04     15.14 o
   5   3  14      289.29      284.96     24.62 o
   6   3  14      147.11      136.61     23.03 o
   7   3  14       10.35       56.67     24.24 o
   8   3  14       26.31       54.22     30.99 o
   0   4  14     2092.72     2051.37     55.76 o
   1   4  14     1636.59     1474.47     32.60 o
   2   4  14      219.31      241.73     15.74 o
   3   4  14      449.56      445.60     20.46 o
   4   4  14       38.62       39.02     16.06 o
   5   4  14       26.44       -3.58     16.39 o
   6   4  14       96.08       71.68     20.83 o
   7   4  14      885.41      894.66     43.10 o
   8   4  14       26.49       28.27     30.40 o
   1   5  14      562.90      570.76     22.30 o
   2   5  14      243.03      248.77     17.89 o
   3   5  14      780.44      770.65     27.99 o
   4   5  14       77.26       93.35     18.33 o
   5   5  14      579.90      622.38     43.90 o
   6   5  14        3.18        9.21     20.19 o
   7   5  14       16.87        6.71     26.30 o
   8   5  14       12.73       49.20     31.78 o
   0   6  14        5.62        8.85     14.04 o
   1   6  14      338.58      305.11     20.25 o
   2   6  14      914.23      812.51     31.17 o
   3   6  14       68.23       72.42     15.35 o
   4   6  14       65.88       70.37     26.98 o
   5   6  14      370.87      365.56     32.57 o
   6   6  14      311.87      260.42     33.28 o
   7   6  14        9.21       -3.75     26.71 o
   8   6  14        0.34      -26.58     26.58 o
   1   7  14      424.84      384.63     22.15 o
   2   7  14        3.51        1.83     13.49 o
   3   7  14     1500.48     1434.10     41.80 o
   4   7  14      358.43      339.77     27.59 o
   5   7  14        0.96      -20.28     20.28 o
   6   7  14       22.04        9.91     24.08 o
   7   7  14       28.71       16.57     27.31 o
   8   7  14        2.38       -9.96     30.60 o
   0   8  14       95.03      100.56     26.55 o
   1   8  14     1447.39     1385.57     38.65 o
   2   8  14      690.53      675.69     33.90 o
   3   8  14      110.48       83.56     17.89 o
   4   8  14        0.16        3.43     20.58 o
   5   8  14      553.53      524.05     38.70 o
   6   8  14       86.19      130.59     30.10 o
   7   8  14      131.49      127.58     38.81 o
   1   9  14        2.16        1.13     15.92 o
   2   9  14       53.04       25.31     15.98 o
   3   9  14      309.89      286.16     24.41 o
   4   9  14       74.16       99.85     24.75 o
   5   9  14      124.35      151.21     33.82 o
   6   9  14        2.38      -27.25     27.25 o
   7   9  14        1.65       13.99     33.11 o
   0  10  14       56.52       56.35     27.20 o
   1  10  14      344.03      320.66     25.84 o
   2  10  14      392.93      442.65     33.40 o
   3  10  14      375.14      368.62     29.54 o
   4  10  14      112.16       79.88     29.52 o
   5  10  14      143.68      150.91     34.00 o
   6  10  14        2.27       -9.51     37.00 o
   7  10  14       10.46       -3.74     33.49 o
   1  11  14        3.50       10.14     16.96 o
   2  11  14      113.93      130.13     25.68 o
   3  11  14      125.98      120.58     24.75 o
   4  11  14       24.35       23.94     25.82 o
   5  11  14       81.73      129.50     32.82 o
   6  11  14        6.17      -36.45     36.45 o
   0  12  14        0.58       17.84     23.07 o
   1  12  14      264.71      317.66     26.06 o
   2  12  14       92.33      100.79     20.79 o
   3  12  14       11.02       19.81     19.17 o
   4  12  14        0.04       -2.44     25.92 o
   5  12  14      341.80      324.93     42.45 o
   6  12  14       79.92       45.21     43.72 o
   1  13  14       23.31       32.77     18.08 o
   2  13  14       40.03       51.72     19.94 o
   3  13  14      190.96      198.94     28.16 o
   4  13  14      261.10      271.00     30.32 o
   5  13  14        1.21       10.45     28.34 o
   0  14  14        3.84       -3.88     24.53 o
   1  14  14        0.01       30.92     18.16 o
   2  14  14      189.57      218.58     35.11 o
   3  14  14       30.95       29.59     23.72 o
   4  14  14       19.85       14.76     22.14 o
   5  14  14        0.00       26.29     31.14 o
   1  15  14        0.55        1.24     18.28 o
   2  15  14       40.37       43.32     25.04 o
   3  15  14        2.03       21.44     21.61 o
   4  15  14        1.11       39.68     24.27 o
   0  16  14      272.53      377.44     41.35 o
   1  16  14      293.64      323.06     36.87 o
   2  16  14       15.50      -17.67     25.17 o
   1   1  15      166.38      185.53     14.71 o
   2   1  15     1308.77     1193.69     30.92 o
   3   1  15        0.66       11.50     11.78 o
   4   1  15      770.12      737.47     27.56 o
   5   1  15        2.23      -13.89     13.89 o
   6   1  15      251.96      257.36     31.12 o
   7   1  15       21.31       20.93     26.55 o
   8   1  15        7.91       32.04     30.38 o
   0   2  15     1722.02     1541.55     48.61 o
   1   2  15      558.64      625.79     22.18 o
   2   2  15     2114.72     2082.89     42.13 o
   3   2  15        0.00       -6.63     11.68 o
   4   2  15       11.37       14.61     13.32 o
   5   2  15       39.12       29.26     18.14 o
   6   2  15      453.90      440.95     31.46 o
   7   2  15       91.66      111.64     28.80 o
   8   2  15      443.10      517.88     48.55 o
   1   3  15      690.03      749.13     24.18 o
   2   3  15     2770.95     2683.01     49.44 o
   3   3  15       30.82       20.90     12.71 o
   4   3  15      419.31      430.34     25.23 o
   5   3  15       13.82       22.77     17.70 o
   6   3  15      120.71       88.11     22.42 o
   7   3  15        9.36      -10.11     21.49 o
   8   3  15       44.38       45.79     36.57 o
   0   4  15     1553.36     1412.54     64.61 o
   1   4  15      431.21      400.70     18.69 o
   2   4  15        1.77       -5.15     10.88 o
   3   4  15      237.44      208.83     16.97 o
   4   4  15      152.63      142.10     18.89 o
   5   4  15      300.17      311.06     26.50 o
   6   4  15      436.31      377.23     29.62 o
   7   4  15      446.94      415.17     36.94 o
   8   4  15       24.99       35.18     32.56 o
   1   5  15     1047.17     1111.72     28.79 o
   2   5  15      407.09      387.13     21.12 o
   3   5  15       27.60        0.03     13.02 o
   4   5  15     1630.89     1578.57     42.83 o
   5   5  15       21.15       -7.18     18.47 o
   6   5  15       16.67        0.28     21.09 o
   7   5  15        5.63       -7.84     26.72 o
   8   5  15       41.55       10.83     31.18 o
   0   6  15     2407.91     2386.48     75.82 o
   1   6  15        0.38        8.06     13.72 o
   2   6  15     1778.09     1689.22     44.46 o
   3   6  15      742.96      740.82     32.97 o
   4   6  15      131.07      137.41     20.28 o
   5   6  15       47.81       33.30     21.01 o
   6   6  15      320.23      340.36     37.78 o
   7   6  15        7.69       -5.56     27.30 o
   8   6  15       51.11       -0.54     30.85 o
   1   7  15       53.50       64.63     16.17 o
   2   7  15       64.50       39.50     15.30 o
   3   7  15      548.97      556.66     27.96 o
   4   7  15     1380.94     1459.81     55.02 o
   5   7  15       29.10       20.52     23.16 o
   6   7  15       33.44      -10.78     24.84 o
   7   7  15        0.83       -0.51     27.79 o
   0   8  15     2286.00     2215.21     75.27 o
   1   8  15      919.85      885.61     34.52 o
   2   8  15        0.75        0.97     14.20 o
   3   8  15      551.29      569.90     28.19 o
   4   8  15      290.47      331.22     32.35 o
   5   8  15      344.99      338.23     35.40 o
   6   8  15       26.28       -3.43     24.68 o
   7   8  15       12.94      -31.78     31.78 o
   1   9  15        4.03      -13.46     13.46 o
   2   9  15      516.41      533.26     29.17 o
   3   9  15      278.32      296.98     34.15 o
   4   9  15       63.61       73.96     20.95 o
   5   9  15        1.08       31.28     29.31 o
   6   9  15      345.47      391.29     46.99 o
   7   9  15        8.78       40.50     35.22 o
   0  10  15     1711.90     1716.67    133.46 o
   1  10  15        1.79        4.13     17.51 o
   2  10  15       54.03       33.80     19.38 o
   3  10  15       36.61       13.28     19.39 o
   4  10  15        8.83        8.70     30.86 o
   5  10  15      180.68      203.16     37.79 o
   6  10  15      338.48      310.49     45.96 o
   7  10  15       15.86       -7.25     45.46 o
   1  11  15        1.85       19.22     18.12 o
   2  11  15       60.81       68.57     20.93 o
   3  11  15        5.54        4.37     23.75 o
   4  11  15      104.71       91.41     24.43 o
   5  11  15        8.86       58.94     30.99 o
   6  11  15      259.37      393.78     48.57 o
   0  12  15        0.26       -7.43     24.17 o
   1  12  15        1.07      -20.70     20.70 o
   2  12  15        5.42       28.42     19.23 o
   3  12  15       93.07       65.69     23.10 o
   4  12  15      128.62      113.43     26.90 o
   5  12  15       19.44      -18.62     28.12 o
   6  12  15        0.00      -29.49     29.49 o
   1  13  15       24.23       14.69     19.07 o
   2  13  15        0.05      -18.32     18.32 o
   3  13  15       23.55       36.32     21.79 o
   4  13  15      325.03      390.46     34.47 o
   5  13  15        3.28       38.93     31.38 o
   0  14  15      694.81      687.21     93.11 o
   1  14  15       88.83       86.15     34.20 o
   2  14  15      434.10      435.89     32.05 o
   3  14  15       70.64       68.28     22.91 o
   4  14  15       71.78       74.41     25.81 o
   1  15  15        9.29      -15.84     19.01 o
   2  15  15      154.36      163.18     30.15 o
   3  15  15       12.87       49.26     33.91 o
   0  16  15        0.10        0.60     28.16 o
   1  16  15       16.61       29.99     21.50 o
   2  16  15       42.70       63.51     29.46 o
   0   0  16     1799.40     1885.90     79.28 o
   1   0  16      587.76      592.27     31.88 o
   2   0  16      361.97      316.75     26.69 o
   3   0  16      125.11      136.06     23.22 o
   4   0  16       33.55       60.62     21.23 o
   5   0  16      264.63      217.48     29.18 o
   6   0  16      130.15      113.20     31.24 o
   7   0  16        0.23       17.23     37.55 o
   8   0  16       31.34       31.21     48.98 o
   1   1  16      192.55      203.45     16.12 o
   2   1  16      393.91      389.77     20.24 o
   3   1  16      400.15      456.34     22.31 o
   4   1  16     1822.65     1770.94     42.43 o
   5   1  16        3.99       23.95     15.68 o
   6   1  16       10.07       45.53     20.68 o
   7   1  16      108.47       99.67     27.86 o
   8   1  16        6.67        5.44     29.75 o
   0   2  16      198.87      206.54     23.01 o
   1   2  16      690.00      669.19     29.55 o
   2   2  16      359.45      379.08     19.91 o
   3   2  16       63.28       27.31     17.30 o
   4   2  16       86.14       96.63     16.39 o
   5   2  16       88.63       99.92     19.24 o
   6   2  16       83.30       67.70     22.08 o
   7   2  16      157.37      133.49     26.20 o
   8   2  16      163.21      128.87     32.32 o
   1   3  16      112.64       90.62     14.09 o
   2   3  16      410.82      379.47     20.97 o
   3   3  16       11.59       20.69     13.04 o
   4   3  16      242.64      242.87     21.56 o
   5   3  16        6.14       13.71     16.74 o
   6   3  16      543.17      563.39     45.69 o
   7   3  16       41.08       58.20     23.88 o
   8   3  16       39.04       13.75     36.98 o
   0   4  16     6226.40     5977.29    125.24 o
   1   4  16      574.20      534.52     22.03 o
   2   4  16      295.23      253.69     17.57 o
   3   4  16      394.83      378.21     22.99 o
   4   4  16       64.49       84.39     16.72 o
   5   4  16      255.90      300.74     41.35 o
   6   4  16       20.85       29.82     22.95 o
   7   4  16      116.97      208.13     46.61 o
   8   4  16       85.39       49.04     33.59 o
   1   5  16      758.14      647.06     25.89 o
   2   5  16     1448.19     1465.72     38.68 o
   3   5  16      663.61      707.79     28.76 o
   4   5  16       72.32       76.84     26.29 o
   5   5  16       27.72       46.75     21.48 o
   6   5  16      119.95      176.21     28.27 o
   7   5  16        6.25       13.66     29.58 o
   8   5  16        9.06       38.09     31.96 o
   0   6  16       51.84       68.76     22.96 o
   1   6  16     1234.69     1248.30     39.16 o
   2   6  16      898.51      875.26     33.13 o
   3   6  16      325.42      327.28     24.35 o
   4   6  16        0.80        0.66     16.57 o
   5   6  16       13.76      -19.63     19.63 o
   6   6  16       20.01       -5.89     25.27 o
   7   6  16       82.46       70.44     31.94 o
   1   7  16        0.02      -13.85     13.85 o
   2   7  16       57.10       38.90     16.34 o
   3   7  16      107.83       77.27     22.91 o
   4   7  16      168.43      164.14     22.76 o
   5   7  16       68.05       72.78     26.34 o
   6   7  16       18.11       16.95     25.60 o
   7   7  16        4.14      -26.77     26.77 o
   0   8  16        3.67       -7.52     19.18 o
   1   8  16      559.10      598.68     28.28 o
   2   8  16      115.14       95.58     17.92 o
   3   8  16        4.92       38.72     18.25 o
   4   8  16      118.17       50.68     29.50 o
   5   8  16      185.77      187.11     30.63 o
   6   8  16       92.14      126.94     31.78 o
   7   8  16      228.53      218.16     63.88 o
   1   9  16        3.27       20.47     16.91 o
   2   9  16       13.00        1.41     16.76 o
   3   9  16      304.05      256.84     24.90 o
   4   9  16       39.78       64.53     26.71 o
   5   9  16      543.87      552.89     49.53 o
   6   9  16       30.15       45.68     33.55 o
   7   9  16       44.51       83.42     37.97 o
   0  10  16        0.86      -22.99     22.99 o
   1  10  16        0.84      -13.35     18.42 o
   2  10  16      124.08      134.45     25.52 o
   3  10  16        7.67        2.22     19.64 o
   4  10  16        3.04      -20.02     20.02 o
   5  10  16       20.66        1.21     29.17 o
   6  10  16       61.98       29.37     34.85 o
   1  11  16        2.23      -15.53     17.86 o
   2  11  16        2.08      -18.39     18.39 o
   3  11  16      128.41      108.72     37.02 o
   4  11  16       65.71       61.85     25.23 o
   5  11  16      193.88      187.28     35.55 o
   6  11  16        0.13      -22.12     31.55 o
   0  12  16       31.43        3.52     27.26 o
   1  12  16      393.21      479.54     41.84 o
   2  12  16      258.34      233.88     27.49 o
   3  12  16      348.21      346.58     31.82 o
   4  12  16        5.30        9.30     23.13 o
   5  12  16        9.07       12.41     30.55 o
   1  13  16        0.05       -5.64     18.91 o
   2  13  16       56.90       56.01     23.68 o
   3  13  16      139.13       94.14     25.03 o
   4  13  16       18.37       26.26     24.07 o
   5  13  16      332.29      364.12     47.71 o
   0  14  16       44.89       81.68     46.23 o
   1  14  16        1.83        9.31     20.49 o
   2  14  16        0.01       -3.66     19.86 o
   3  14  16       65.02       40.18     23.68 o
   4  14  16       76.37       58.16     26.65 o
   1  15  16       20.63       41.72     21.93 o
   2  15  16       52.84       81.05     24.39 o
   3  15  16       68.30       50.96     25.08 o
   0  16  16      138.32      175.81     72.13 o
   1   1  17       12.22       18.39     12.43 o
   2   1  17       16.71       29.67     13.42 o
   3   1  17      102.92       98.79     16.20 o
   4   1  17       55.42       69.14     16.45 o
   5   1  17       95.00       60.26     20.10 o
   6   1  17      273.12      269.41     26.45 o
   7   1  17       48.36       71.00     24.06 o
   8   1  17        1.99       -9.68     28.32 o
   0   2  17     3858.59     3758.52     89.71 o
   1   2  17      119.96       87.75     14.47 o
   2   2  17      115.73      127.21     18.05 o
   3   2  17      503.67      565.69     24.95 o
   4   2  17      190.35      128.43     19.45 o
   5   2  17      157.19      145.79     21.85 o
   6   2  17        8.84       21.88     18.65 o
   7   2  17        6.86       34.65     25.04 o
   8   2  17       21.95       13.83     30.81 o
   1   3  17      802.37      804.98     26.80 o
   2   3  17      196.98      207.73     17.63 o
   3   3  17      938.00      904.75     32.50 o
   4   3  17       57.72      105.21     18.32 o
   5   3  17        9.81       -4.24     16.63 o
   6   3  17      486.74      483.59     31.56 o
   7   3  17       72.31       71.53     27.60 o
   8   3  17        2.07      -19.02     36.69 o
   0   4  17     3751.89     3635.52     87.68 o
   1   4  17      243.12      265.54     20.55 o
   2   4  17      179.55      157.33     18.26 o
   3   4  17      207.36      188.60     19.87 o
   4   4  17        4.60       10.51     15.86 o
   5   4  17        4.15      -18.12     18.12 o
   6   4  17        1.69      -12.78     22.27 o
   7   4  17        5.41      -10.57     28.09 o
   8   4  17        5.35        0.80     45.60 o
   1   5  17      156.72      148.74     19.32 o
   2   5  17        2.86       16.44     15.64 o
   3   5  17        3.77       15.18     16.29 o
   4   5  17       80.83       88.88     20.80 o
   5   5  17       96.03       71.33     21.10 o
   6   5  17      121.26      108.16     30.59 o
   7   5  17        3.60      -22.49     28.06 o
   0   6  17        4.11       37.23     23.13 o
   1   6  17      306.70      277.24     22.72 o
   2   6  17       52.00       30.37     16.55 o
   3   6  17       49.93       24.16     17.39 o
   4   6  17      824.58      753.48     52.91 o
   5   6  17      204.80      177.81     24.02 o
   6   6  17      120.39      167.11     33.30 o
   7   6  17       22.12       57.08     32.17 o
   1   7  17       76.62       79.78     17.43 o
   2   7  17       12.32        6.16     15.43 o
   3   7  17      948.15      914.82     38.66 o
   4   7  17      515.40      531.22     34.34 o
   5   7  17       78.55       38.06     23.31 o
   6   7  17       80.98       42.04     28.58 o
   7   7  17        9.60       -6.18     30.11 o
   0   8  17      636.82      643.28     42.42 o
   1   8  17       11.22       10.21     15.18 o
   2   8  17      175.25      166.24     20.88 o
   3   8  17       57.78       61.93     20.78 o
   4   8  17        0.31      -18.92     18.92 o
   5   8  17       17.41        4.15     20.84 o
   6   8  17        0.02      -12.41     34.56 o
   7   8  17       44.36       34.97     36.58 o
   1   9  17      158.39      119.88     23.94 o
   2   9  17      161.37      160.60     22.45 o
   3   9  17        0.07       11.22     18.21 o
   4   9  17        2.21       -3.64     22.25 o
   5   9  17       47.58       50.42     26.62 o
   6   9  17       49.02       14.20     45.89 o
   0  10  17      268.65      343.84     49.46 o
   1  10  17      226.80      202.21     26.54 o
   2  10  17      265.96      247.39     28.23 o
   3  10  17      171.88      166.59     27.51 o
   4  10  17        8.57       -0.21     22.60 o
   5  10  17        0.03       25.92     24.15 o
   6  10  17        1.02      -31.15     31.15 o
   1  11  17        5.34        5.71     19.51 o
   2  11  17        2.81      -14.81     19.79 o
   3  11  17       27.41        5.80     32.24 o
   4  11  17      119.43      152.17     28.82 o
   5  11  17      313.71      330.99     36.27 o
   0  12  17       47.93       17.26     29.49 o
   1  12  17       17.83       15.68     20.43 o
   2  12  17        0.30      -13.75     19.55 o
   3  12  17        8.55       -6.27     21.41 o
   4  12  17      170.35      138.74     29.12 o
   5  12  17       75.38       88.08     28.86 o
   1  13  17        7.36       -4.66     20.66 o
   2  13  17       16.70       31.98     22.19 o
   3  13  17       82.97       77.05     25.82 o
   4  13  17        2.44        8.57     23.77 o
   0  14  17       34.64        5.77     29.96 o
   1  14  17      134.01      191.02     38.77 o
   2  14  17        2.77      -10.98     20.98 o
   3  14  17       75.01       60.58     26.16 o
   1  15  17        0.29       14.34     22.10 o
   2  15  17      190.63      262.25     30.24 o
   0   0  18      105.91       17.75     29.08 o
   1   0  18      140.22      218.46     26.05 o
   2   0  18     1420.64     1336.77     50.86 o
   3   0  18      154.33      153.81     25.01 o
   4   0  18        3.73        1.98     21.87 o
   5   0  18      235.03      235.79     36.83 o
   6   0  18       73.57      100.04     34.30 o
   7   0  18       31.88       10.18     34.08 o
   8   0  18       73.38       83.34     74.82 o
   1   1  18        1.57      -12.08     12.33 o
   2   1  18       77.33       62.88     15.25 o
   3   1  18      588.91      493.03     24.14 o
   4   1  18      853.58      893.28     32.21 o
   5   1  18       36.90       68.33     19.49 o
   6   1  18       36.49       65.70     23.20 o
   7   1  18      122.78      103.74     31.01 o
   0   2  18      907.80      818.48     39.38 o
   1   2  18        3.39       -9.77     12.22 o
   2   2  18       83.35       63.48     15.14 o
   3   2  18      200.84      232.54     19.72 o
   4   2  18      320.62      353.76     28.00 o
   5   2  18      176.24      160.37     22.89 o
   6   2  18       64.99       82.19     22.00 o
   7   2  18       21.05       41.75     24.58 o
   1   3  18      186.05      154.37     16.37 o
   2   3  18       21.73       13.67     13.72 o
   3   3  18      121.58      118.98     18.45 o
   4   3  18      513.31      597.00     30.07 o
   5   3  18       11.65        4.93     17.82 o
   6   3  18      257.81      329.96     38.29 o
   7   3  18        3.14      -20.50     24.61 o
   0   4  18      606.69      640.82     65.58 o
   1   4  18        1.60      -13.24     13.24 o
   2   4  18      200.96      224.83     20.38 o
   3   4  18       12.31       12.33     15.41 o
   4   4  18       47.94       51.45     19.74 o
   5   4  18      218.21      227.39     26.69 o
   6   4  18      143.78      141.49     25.97 o
   7   4  18       31.52       11.73     26.65 o
   1   5  18      522.96      483.91     27.74 o
   2   5  18      776.96      713.41     39.39 o
   3   5  18       74.38       41.28     18.26 o
   4   5  18      248.95      270.96     26.24 o
   5   5  18        0.66        7.29     19.57 o
   6   5  18        8.31       41.24     29.39 o
   7   5  18        2.30      -19.57     29.05 o
   0   6  18      489.34      538.40     52.46 o
   1   6  18       58.42       48.39     17.20 o
   2   6  18       69.08       37.32     17.23 o
   3   6  18       23.08       35.53     17.35 o
   4   6  18       14.67       48.85     19.49 o
   5   6  18        1.43       36.42     24.46 o
   6   6  18        5.68       20.25     24.26 o
   7   6  18       41.22        3.71     30.45 o
   1   7  18      398.28      427.93     26.90 o
   2   7  18      469.76      558.69     30.29 o
   3   7  18      237.39      252.54     24.58 o
   4   7  18      141.10      187.24     26.47 o
   5   7  18        9.65      -16.34     20.99 o
   6   7  18       51.61       37.35     25.67 o
   7   7  18       12.00        2.06     30.80 o
   0   8  18     2086.06     2136.36    121.43 o
   1   8  18       74.89       51.62     17.79 o
   2   8  18      475.05      446.41     28.09 o
   3   8  18      145.19      115.21     24.37 o
   4   8  18      120.42      119.82     25.35 o
   5   8  18       67.26       52.14     24.53 o
   6   8  18       92.08       20.60     44.58 o
   1   9  18       20.76       19.58     18.67 o
   2   9  18      155.02      179.62     25.61 o
   3   9  18        0.01      -20.75     20.75 o
   4   9  18      178.49      188.45     31.40 o
   5   9  18        7.39       22.39     25.81 o
   6   9  18      108.64       78.75     31.23 o
   0  10  18       49.58       20.18     30.14 o
   1  10  18        5.16        0.64     20.59 o
   2  10  18       13.89       13.91     21.80 o
   3  10  18       54.90       50.30     24.66 o
   4  10  18       66.17       40.56     25.29 o
   5  10  18       38.03       26.91     26.60 o
   1  11  18      213.63      255.33     35.83 o
   2  11  18      161.74      232.45     29.64 o
   3  11  18       10.36       -9.93     21.25 o
   4  11  18      139.55      196.58     45.17 o
   5  11  18        1.43      -36.99     36.99 o
   0  12  18      188.37      243.46     41.54 o
   1  12  18       59.47      117.74     25.58 o
   2  12  18      197.55      185.74     28.39 o
   3  12  18        0.26       16.13     23.83 o
   4  12  18        0.57       -0.64     24.21 o
   1  13  18      100.94      110.96     26.02 o
   2  13  18       11.74        8.65     22.28 o
   3  13  18       12.60       -6.04     23.64 o
   4  13  18      296.24      225.11     54.33 o
   0  14  18       19.57       16.07     53.36 o
   1  14  18      189.78      182.93     32.71 o
   2  14  18        1.02        9.09     43.41 o
   1   1  19        0.16        6.61     13.47 o
   2   1  19      196.02      163.31     18.14 o
   3   1  19       91.84       85.91     17.01 o
   4   1  19       31.55        8.01     17.33 o
   5   1  19      660.97      592.67     32.83 o
   6   1  19        8.80        9.64     22.08 o
   7   1  19        0.92       13.94     24.52 o
   0   2  19       30.71       67.45     21.23 o
   1   2  19      142.83      185.35     18.10 o
   2   2  19        0.55       -3.07     13.30 o
   3   2  19      165.71      128.31     19.61 o
   4   2  19      188.61      147.36     21.64 o
   5   2  19       30.57       51.28     19.66 o
   6   2  19       35.77       46.10     22.83 o
   7   2  19      656.44      610.67     44.95 o
   1   3  19      382.07      413.07     22.74 o
   2   3  19       96.13       79.17     17.82 o
   3   3  19      143.92      169.83     20.51 o
   4   3  19        2.91        3.74     17.03 o
   5   3  19      417.82      454.13     32.57 o
   6   3  19       53.02       47.55     23.36 o
   7   3  19       12.91      -10.05     26.17 o
   0   4  19      153.10      115.75     28.67 o
   1   4  19      122.74      149.92     21.05 o
   2   4  19      183.03      171.63     21.89 o
   3   4  19        1.18       26.02     22.83 o
   4   4  19       34.16       53.97     20.17 o
   5   4  19       10.81        9.39     20.14 o
   6   4  19        0.41      -20.56     20.56 o
   7   4  19      179.15      152.76     37.45 o
   1   5  19        0.08       -7.94     15.51 o
   2   5  19       30.06       44.50     18.08 o
   3   5  19      425.75      440.51     29.59 o
   4   5  19       27.33       30.51     24.53 o
   5   5  19        1.31      -15.35     19.63 o
   6   5  19       27.22       59.79     25.57 o
   7   5  19       33.26       36.88     28.29 o
   0   6  19       66.86       11.30     28.95 o
   1   6  19      440.27      439.27     28.28 o
   2   6  19        0.12       10.11     17.24 o
   3   6  19       29.87       17.88     17.94 o
   4   6  19        3.71      -15.09     18.40 o
   5   6  19      244.49      239.52     31.45 o
   6   6  19       28.76       39.33     26.03 o
   1   7  19      114.06      142.42     21.27 o
   2   7  19        1.85       33.75     18.15 o
   3   7  19      398.06      466.32     33.28 o
   4   7  19        8.18       25.29     21.60 o
   5   7  19       49.07       82.27     26.35 o
   6   7  19        0.30      -10.08     24.05 o
   0   8  19      196.72      176.07     31.61 o
   1   8  19        0.00       11.40     16.49 o
   2   8  19        2.98        9.23     19.69 o
   3   8  19      609.49      662.13     37.71 o
   4   8  19      236.54      260.55     29.89 o
   5   8  19       52.19       41.55     24.32 o
   6   8  19        0.35       -4.64     26.38 o
   1   9  19       85.48      104.58     25.29 o
   2   9  19        0.44       27.96     22.24 o
   3   9  19      106.16       94.75     26.54 o
   4   9  19       37.24       53.04     26.80 o
   5   9  19       89.96      105.55     30.22 o
   6   9  19       66.21       50.65     72.91 o
   0  10  19       97.35      181.65     39.84 o
   1  10  19      164.98      177.00     27.91 o
   2  10  19      150.65      185.52     29.47 o
   3  10  19        8.75      -22.29     27.10 o
   4  10  19        0.60      -22.94     23.56 o
   5  10  19      128.88      166.07     32.52 o
   1  11  19        2.86       24.09     22.65 o
   2  11  19       15.16       11.71     21.85 o
   3  11  19      279.07      308.90     34.00 o
   4  11  19        0.64      -16.99     23.90 o
   0  12  19      288.63      274.13     45.41 o
   1  12  19       68.50       76.92     26.06 o
   2  12  19       15.73       22.32     29.41 o
   3  12  19       81.84      103.91     32.97 o
   4  12  19        6.13       -3.85     34.06 o
   1  13  19       17.28       31.97     23.99 o
   2  13  19        0.78      -22.71     22.71 o
   3  13  19        9.83       19.71     25.53 o
   0  14  19       76.51       66.17     36.71 o
   1  14  19       72.99       85.51     26.14 o
   0   0  20       23.78       47.08     80.64 o
   1   0  20       57.57       60.07     22.14 o
   2   0  20      109.97       82.82     23.77 o
   3   0  20      956.17      792.16     43.92 o
   4   0  20       68.27       92.14     39.31 o
   5   0  20       11.19      -27.95     27.95 o
   6   0  20      444.39      497.16    112.32 o
   7   0  20       49.66       87.39     39.90 o
   1   1  20       14.64       -3.57     13.75 o
   2   1  20       86.70       77.23     16.77 o
   3   1  20      422.01      469.36     25.56 o
   4   1  20       14.71       28.89     27.57 o
   5   1  20       42.53       56.98     28.03 o
   6   1  20       69.80       44.75     23.99 o
   7   1  20        0.57      -19.85     26.70 o
   0   2  20      157.39      141.33     24.68 o
   1   2  20       26.89       33.95     14.87 o
   2   2  20      111.73       86.61     18.34 o
   3   2  20        5.46        3.36     16.43 o
   4   2  20       14.43      -17.49     17.49 o
   5   2  20        3.82       -7.54     19.02 o
   6   2  20       11.68      -22.47     22.47 o
   7   2  20       11.50       25.99     28.26 o
   1   3  20      182.83      134.54     19.66 o
   2   3  20        0.04       -9.98     15.52 o
   3   3  20      172.59      182.41     22.50 o
   4   3  20      336.93      336.93     29.39 o
   5   3  20       34.82       43.81     22.43 o
   6   3  20        5.09      -17.75     27.01 o
   7   3  20        0.54      -27.94     28.37 o
   0   4  20      386.94      560.77     56.66 o
   1   4  20       42.64       57.87     18.72 o
   2   4  20      538.55      537.89     35.47 o
   3   4  20       24.94       37.53     18.54 o
   4   4  20        4.88       -7.51     24.58 o
   5   4  20       12.25        6.88     20.88 o
   6   4  20      108.97      111.38     26.42 o
   7   4  20      113.23      133.03     52.10 o
   1   5  20        2.53       24.14     17.46 o
   2   5  20      374.14      419.48     28.94 o
   3   5  20      200.97      262.90     26.01 o
   4   5  20      110.69      127.07     23.91 o
   5   5  20       50.70       41.61     22.74 o
   6   5  20       27.32      -10.70     24.22 o
   0   6  20      251.06      297.79     37.57 o
   1   6  20       72.49      100.96     20.80 o
   2   6  20       81.99       58.42     20.18 o
   3   6  20       89.83       92.70     21.99 o
   4   6  20        0.16      -11.84     18.84 o
   5   6  20       54.58       17.64     23.94 o
   6   6  20      124.41      102.58     41.52 o
   1   7  20      291.25      317.55     26.93 o
   2   7  20      327.14      368.45     30.80 o
   3   7  20       16.57       11.92     19.45 o
   4   7  20      143.60      166.68     27.92 o
   5   7  20        4.95       44.09     25.12 o
   6   7  20       23.16        7.08     25.87 o
   0   8  20      434.17      468.19     41.50 o
   1   8  20      212.15      209.55     24.40 o
   2   8  20      411.93      450.06     33.21 o
   3   8  20      110.75       89.55     26.81 o
   4   8  20       49.53       61.78     25.20 o
   5   8  20       29.13       22.15     28.16 o
   1   9  20      143.84      192.12     29.88 o
   2   9  20      215.87      275.00     32.67 o
   3   9  20       41.65       43.86     25.62 o
   4   9  20      115.48      107.32     29.26 o
   5   9  20       44.41       71.52     30.10 o
   0  10  20       86.38       45.76     36.21 o
   1  10  20        4.32       25.44     22.64 o
   2  10  20       65.99       85.23     26.19 o
   3  10  20        1.65        9.36     24.07 o
   4  10  20       18.43      -26.71     26.71 o
   5  10  20       38.54        7.33     33.93 o
   1  11  20       46.98       94.52     26.67 o
   2  11  20       68.05       22.16     27.00 o
   3  11  20       12.83       22.74     25.69 o
   4  11  20       90.11      116.16     31.15 o
   0  12  20      222.27      262.53     46.88 o
   1  12  20      194.01      203.45     31.56 o
   2  12  20      149.26      196.81     48.76 o
   3  12  20       39.45       23.25     25.81 o
   1  13  20       23.54       60.55     26.22 o
   2  13  20       60.16       42.38     35.34 o
   1   1  21        2.42      -13.99     13.99 o
   2   1  21      275.81      297.90     22.68 o
   3   1  21       26.52       16.76     17.78 o
   4   1  21      211.63      235.15     26.56 o
   5   1  21        9.69       32.89     22.54 o
   6   1  21       40.58       16.61     28.04 o
   0   2  21      534.82      612.59     57.50 o
   1   2  21       20.92       10.91     20.21 o
   2   2  21      432.27      462.75     27.67 o
   3   2  21       15.87       32.22     17.55 o
   4   2  21        6.18      -17.31     17.35 o
   5   2  21       65.00       79.17     23.87 o
   6   2  21       66.18       80.56     28.78 o
   1   3  21       90.08       66.11     20.33 o
   2   3  21      551.31      571.22     32.93 o
   3   3  21      279.60      277.26     27.31 o
   4   3  21      389.73      457.37     33.00 o
   5   3  21        0.15       -0.58     21.49 o
   6   3  21       96.18       95.89     28.88 o
   0   4  21      253.31      242.47     35.32 o
   1   4  21      271.92      236.76     25.42 o
   2   4  21       64.14       94.69     21.39 o
   3   4  21        0.61       -4.52     17.84 o
   4   4  21        2.69       12.43     20.29 o
   5   4  21        0.12       19.01     22.17 o
   6   4  21       68.57      109.58     30.52 o
   1   5  21        9.20       15.16     19.89 o
   2   5  21      233.12      246.89     29.82 o
   3   5  21        1.17      -18.35     18.35 o
   4   5  21       93.21      132.02     24.64 o
   5   5  21        2.51       14.46     22.06 o
   6   5  21        2.39       -5.78     25.51 o
   0   6  21     1124.30     1221.22     82.46 o
   1   6  21       83.89       90.23     20.95 o
   2   6  21       85.30       85.97     21.86 o
   3   6  21       49.54       27.81     19.98 o
   4   6  21      168.39      193.23     29.26 o
   5   6  21       76.11       76.20     27.71 o
   6   6  21      135.82      153.39     33.01 o
   1   7  21        3.46       -0.54     18.40 o
   2   7  21      333.32      369.21     29.18 o
   3   7  21      236.63      270.12     38.37 o
   4   7  21      453.72      462.63     37.09 o
   5   7  21        1.07       10.21     24.97 o
   0   8  21        5.73      -30.33     30.33 o
   1   8  21        1.90        0.85     20.78 o
   2   8  21        0.71       -3.03     19.99 o
   3   8  21      146.46      170.66     29.62 o
   4   8  21        4.99       42.02     25.06 o
   5   8  21       19.54      -21.15     27.93 o
   1   9  21       62.52       79.08     35.93 o
   2   9  21       39.75       58.48     25.71 o
   3   9  21       20.55       45.42     25.72 o
   4   9  21       76.44       59.67     28.87 o
   5   9  21        5.88       14.06     44.86 o
   0  10  21      581.34      580.39     59.66 o
   1  10  21        4.74      -21.99     21.99 o
   2  10  21       98.34       43.40     27.18 o
   3  10  21        0.28        8.72     25.17 o
   4  10  21       36.56       21.86     26.75 o
   1  11  21        3.57        6.52     29.30 o
   2  11  21       90.29      111.51     28.32 o
   3  11  21        5.39      -21.63     26.62 o
   0  12  21        1.48      -13.26     34.37 o
   1  12  21        2.26      -17.42     22.88 o
   2  12  21        0.06       10.52     25.05 o
   0   0  22       20.49      -28.31     28.31 o
   1   0  22      303.52      341.87     34.07 o
   2   0  22       31.49       78.18     25.30 o
   3   0  22        3.41        0.07     27.84 o
   4   0  22      108.02      141.20     47.44 o
   5   0  22       90.24       72.58     35.92 o
   6   0  22        0.80       25.04     36.16 o
   1   1  22      217.17      193.89     21.11 o
   2   1  22        0.62       26.00     17.90 o
   3   1  22      107.01      128.19     22.25 o
   4   1  22       47.81       -1.92     20.93 o
   5   1  22      124.72      117.42     29.59 o
   6   1  22       11.80       38.30     27.67 o
   0   2  22       25.66       20.43     26.37 o
   1   2  22       65.01       57.17     20.34 o
   2   2  22       32.01       40.45     23.28 o
   3   2  22       15.94       38.53     20.51 o
   4   2  22       12.39       -1.80     23.59 o
   5   2  22        8.59        7.31     24.75 o
   6   2  22        0.96      -16.67     26.19 o
   1   3  22       56.12       70.99     20.67 o
   2   3  22        6.14       -5.51     21.23 o
   3   3  22      231.89      250.44     27.08 o
   4   3  22       15.74        6.42     20.64 o
   5   3  22       71.16       68.86     28.58 o
   6   3  22        5.26       31.53     28.26 o
   0   4  22       25.15       58.14     29.41 o
   1   4  22      569.12      628.02     35.05 o
   2   4  22        2.97       -0.57     27.19 o
   3   4  22       28.97       69.66     22.22 o
   4   4  22        2.36      -14.89     19.92 o
   5   4  22      103.07       93.75     26.32 o
   6   4  22        0.01       12.23     30.10 o
   1   5  22      220.14      229.74     26.16 o
   2   5  22       11.25       -7.20     24.00 o
   3   5  22      144.77      190.60     26.47 o
   4   5  22       68.53       40.18     21.92 o
   5   5  22       91.79       90.61     29.40 o
   0   6  22        0.73       11.54     32.85 o
   1   6  22        3.64        3.70     19.36 o
   2   6  22       16.07        6.02     19.46 o
   3   6  22      112.97       99.23     23.95 o
   4   6  22        7.77       23.30     29.54 o
   5   6  22       13.99       15.15     26.05 o
   1   7  22       16.67      -18.01     18.01 o
   2   7  22        1.14        1.62     19.26 o
   3   7  22      446.55      473.95     37.36 o
   4   7  22       49.14       54.86     25.48 o
   5   7  22       42.86        7.19     25.96 o
   0   8  22       81.34       78.69     60.01 o
   1   8  22      487.02      524.23     36.64 o
   2   8  22        3.18      -21.67     21.67 o
   3   8  22        0.37       36.53     23.72 o
   4   8  22        7.37      -18.23     26.90 o
   1   9  22        1.40      -18.29     23.75 o
   2   9  22      191.23      288.12     35.60 o
   3   9  22      126.70      141.24     32.05 o
   4   9  22        0.70      -18.40     26.60 o
   0  10  22      590.13      645.44     81.12 o
   1  10  22       24.21       60.72     27.84 o
   2  10  22        0.04      -21.58     23.57 o
   3  10  22       32.08       36.28     27.33 o
   1  11  22        2.48       38.99     27.35 o
   2  11  22       26.97        2.93     25.85 o
   0  12  22        0.16      -27.40     35.39 o
   1  12  22      239.26      180.06     32.56 o
   1   1  23       16.91       14.67     17.82 o
   2   1  23      154.93      195.69     27.38 o
   3   1  23      370.40      309.47     32.96 o
   4   1  23      349.48      356.68     35.96 o
   5   1  23      102.72       99.33     29.38 o
   6   1  23      182.85      292.70     93.05 o
   0   2  23     1588.41     1678.82     86.15 o
   1   2  23      351.12      350.00     29.89 o
   2   2  23      289.72      301.38     29.20 o
   3   2  23       16.29       22.95     21.06 o
   4   2  23        1.45       15.83     24.48 o
   5   2  23       58.30        6.29     26.25 o
   1   3  23        4.23       -4.40     19.49 o
   2   3  23      311.50      352.34     30.55 o
   3   3  23      419.35      422.59     32.88 o
   4   3  23      190.90      251.64     39.50 o
   5   3  23       48.06       33.00     27.43 o
   0   4  23      344.86      408.07     43.80 o
   1   4  23       94.51      188.27     28.64 o
   2   4  23       52.50       52.67     22.21 o
   3   4  23        1.97       -8.54     19.84 o
   4   4  23        9.43       -9.61     21.36 o
   5   4  23        2.62      -23.13     23.13 o
   1   5  23       76.34       73.24     21.95 o
   2   5  23      103.10      115.65     24.42 o
   3   5  23       86.01      141.26     25.82 o
   4   5  23      293.24      350.89     33.00 o
   5   5  23      141.94      131.72     31.55 o
   0   6  23      431.80      454.04     46.59 o
   1   6  23      316.07      310.19     30.69 o
   2   6  23      266.17      354.63     40.96 o
   3   6  23      128.71      167.45     38.78 o
   4   6  23       68.56       84.79     27.25 o
   5   6  23       12.16       76.62     28.75 o
   1   7  23       24.67       32.01     21.42 o
   2   7  23        0.11       -6.04     22.12 o
   3   7  23      142.77      155.36     29.82 o
   4   7  23      180.39      159.53     40.37 o
   0   8  23       56.35      175.72     45.66 o
   1   8  23       21.89       35.59     36.29 o
   2   8  23        1.09      -12.99     25.29 o
   3   8  23        4.13       -4.68     27.14 o
   4   8  23       14.58      -26.86     26.86 o
   1   9  23       50.71       44.58     27.67 o
   2   9  23      145.09      170.94     39.99 o
   3   9  23       30.52        5.42     26.59 o
   0  10  23       90.42      143.13     46.15 o
   1  10  23      140.14      171.28     33.87 o
   2  10  23       10.82       22.30     29.46 o
   1  11  23       20.34       48.00     35.77 o
   0   0  24       61.84       76.35     39.89 o
   1   0  24        1.60       -8.41     28.65 o
   2   0  24      267.79      247.34     40.05 o
   3   0  24      107.09      162.19     43.60 o
   4   0  24       45.91       90.41     44.97 o
   5   0  24        0.05       50.18     44.15 o
   1   1  24        0.99      -18.80     18.80 o
   2   1  24      119.68      132.84     27.40 o
   3   1  24        2.83      -19.88     22.04 o
   4   1  24      472.39      547.09     41.95 o
   5   1  24        1.99      -25.64     25.64 o
   0   2  24      345.42      377.80     56.67 o
   1   2  24       40.50       86.52     23.78 o
   2   2  24        0.14        5.19     20.80 o
   3   2  24       72.22       99.26     27.66 o
   4   2  24        1.06       17.02     24.89 o
   5   2  24        1.12       15.76     44.78 o
   1   3  24       43.26       64.61     22.94 o
   2   3  24      289.51      339.55     31.43 o
   3   3  24        0.37        0.83     21.48 o
   4   3  24      205.83      210.76     33.56 o
   5   3  24        2.49      -24.85     24.85 o
   0   4  24      534.51      531.97     49.91 o
   1   4  24       21.06       41.28     21.78 o
   2   4  24       88.12       45.20     22.68 o
   3   4  24       26.26      -11.76     21.49 o
   4   4  24        3.28        8.81     23.19 o
   5   4  24       23.52      -44.61     61.03 o
   1   5  24        0.34       -9.64     20.00 o
   2   5  24      207.44      168.82     29.68 o
   3   5  24       34.25       70.43     24.44 o
   4   5  24       28.93        4.83     23.21 o
   0   6  24      260.83      175.79     39.09 o
   1   6  24       23.22       44.84     22.49 o
   2   6  24       57.58       49.92     23.42 o
   3   6  24       68.24       11.40     25.83 o
   4   6  24       45.01       38.69     27.33 o
   1   7  24       15.12      -12.92     25.15 o
   2   7  24      120.77      192.12     39.63 o
   3   7  24        0.90       30.22     25.30 o
   4   7  24      254.02      186.34     77.82 o
   0   8  24      255.80      283.04     76.44 o
   1   8  24       15.34      -13.60     26.10 o
   2   8  24      215.91      198.66     35.33 o
   3   8  24        5.05       15.90     28.19 o
   1   9  24       45.28       27.27     37.84 o
   2   9  24       27.74       14.96     43.03 o
   0  10  24       79.80      112.77     68.59 o
   1  10  24        2.25       19.04     40.41 o
   1   1  25       80.08       37.55     25.68 o
   2   1  25      150.03       88.89     27.11 o
   3   1  25      209.06      224.10     33.42 o
   4   1  25       20.68       18.23     30.20 o
   0   2  25       42.39       94.16     35.28 o
   1   2  25      344.41      419.84     36.35 o
   2   2  25       53.03       52.03     25.53 o
   3   2  25       78.16       51.88     30.03 o
   4   2  25        0.18        2.28     26.32 o
   1   3  25      395.68      425.90     34.35 o
   2   3  25       10.14       -5.92     21.35 o
   3   3  25      336.12      347.85     37.18 o
   4   3  25        6.80       -5.12     25.57 o
   0   4  25       58.25      106.38     35.57 o
   1   4  25        4.54       -3.69     21.31 o
   2   4  25        0.55        8.52     28.72 o
   3   4  25        6.47        9.32     22.71 o
   4   4  25       30.17       25.46     27.57 o
   1   5  25        5.11       12.68     22.55 o
   2   5  25       24.01       30.91     23.26 o
   3   5  25      147.44      128.08     27.76 o
   4   5  25       66.72      139.73     53.05 o
   0   6  25        7.86       16.46     37.31 o
   1   6  25      321.81      413.50     34.59 o
   2   6  25       11.69       15.77     22.88 o
   3   6  25      160.06      217.86     48.43 o
   1   7  25       68.75       26.11     29.54 o
   2   7  25        9.69       11.15     25.37 o
   3   7  25      292.32      382.98     66.46 o
   0   8  25      130.56      139.22     48.74 o
   1   8  25       12.52      -13.82     35.25 o
   2   8  25       10.91        2.42     43.20 o
   0   0  26        1.09      -47.12     47.12 o
   1   0  26      183.50      167.74     48.60 o
   2   0  26        0.02      -23.54     49.10 o
   3   0  26       51.97      107.28     48.08 o
   1   1  26       10.35       33.84     28.26 o
   2   1  26       92.88       72.49     30.97 o
   3   1  26      447.00      557.31     53.98 o
   0   2  26       19.74       28.09     33.48 o
   1   2  26        0.64      -23.15     23.15 o
   2   2  26        6.40       21.58     25.00 o
   3   2  26       83.88      149.56     31.89 o
   1   3  26      260.01      268.46     33.12 o
   2   3  26        0.84       44.65     26.38 o
   3   3  26       52.38       73.73     29.23 o
   0   4  26        4.50        3.14     31.01 o
   1   4  26      316.07      385.14     34.96 o
   2   4  26       59.94       55.85     25.79 o
   3   4  26        0.34       38.16     27.53 o
   1   5  26       36.37       51.43     25.71 o
   2   5  26      161.96      129.27     28.05 o
   3   5  26       79.03       80.67     49.34 o
   0   6  26       30.83      -26.67     32.19 o
   1   6  26        1.04       15.67     23.65 o
   2   6  26        9.19      -18.76     24.95 o
   1   7  26       10.32       20.98     30.29 o
   1   1  27        9.35       35.27     29.93 o
   2   1  27      183.64      214.05     37.71 o
   0   2  27      548.09      766.00     76.46 o
   1   2  27        0.41       16.06     29.28 o
   2   2  27       68.48       93.38     33.00 o
   1   3  27        6.94       69.13     28.76 o
   2   3  27      126.33      100.39     30.33 o
   0   4  27       73.97       60.92     38.51 o
   1   4  27       13.74       36.45     26.10 o
   2   4  27        3.83       22.57     26.85 o
   1   5  27       31.35       32.56     25.92 o
   0   0  28        2.16       90.89     68.83 o
   1   0  28      217.25      225.62     55.76 o
   1   1  28       40.30       26.26     43.74 o
   0   2  28      131.87      156.44     77.16 o
 
